# Supplementary material for: A preS2 aa1–26-specific humoural response marks functional cure in chronic HBV infection
Source: eBioMedicine. 2026 Jun 29;129:106355. doi: 10.1016/j.ebiom.2026.106355 (PMC13333318; doi:10.1016/j.ebiom.2026.106355)
Supplement: HBV Virus Lib peptides [file mmc5.xlsx]

## Sheet: HBV_Virus Lib_ peptides
Table S6 HBV peptide sequences used in the PhIP-seq library
Peptide Seq	Uniprot ID	Organism
MPLSYQHFRKLLLLDEEAGPLEEELPRLANEGLNRRVAEDLNLGNLNVSIPWTHKV	A0FDK9	Hepatitis B virus (HBV)
ANEGLNRRVAEDLNLGNLNVSIPWTHKVGNFTGLYSSTVPCFNPKWQTPSFPDIIC	A0FDK9	Hepatitis B virus (HBV)
NLNVSIPWTHKVGNFTGLYSSTVPCFNPKWQTPSFPDIICRRTLLIDVSNLWGPLQ	A0FDK9	Hepatitis B virus (HBV)
MGLKIRQLLWFHISCLTFGRETVTEYLVSFGVWIRTPPAYRPANAPILSTLPETTV	A0MMM4	Hepatitis B virus (HBV)
SFGVWIRTPPAYRPANAPILSTLPETTVVRCRGRTPRRRTPSPRRRRSQSPRRRRS	A0MMM4	Hepatitis B virus (HBV)
VRCRGRTPRRRTPSPRRRRSQSPRRRRSQSRESQFGPCIQSQLRKSRLGPQPAQGQ	A0MMM4	Hepatitis B virus (HBV)
QSRESQFGPCIQSQLRKSRLGPQPAQGQLTGRQQGHAVESSCWWLQFRNSEPCSEY	A0MMM4	Hepatitis B virus (HBV)
LTGRQQGHAVESSCWWLQFRNSEPCSEYCLCHIVNLIEDWGPCTEHGEHRIRTPRT	A0MMM4	Hepatitis B virus (HBV)
CLCHIVNLIEDWGPCTEHGEHRIRTPRTPARVTGGVFLVDKNPHNTTESRLVVDFS	A0MMM4	Hepatitis B virus (HBV)
PARVTGGVFLVDKNPHNTTESRLVVDFSQFSRGNTRVSWPKFAVPNLQSLTNLLSS	A0MMM4	Hepatitis B virus (HBV)
QFSRGNTRVSWPKFAVPNLQSLTNLLSSNLSWLSLDVSAAFYHLPLHPAAMPHLLV	A0MMM4	Hepatitis B virus (HBV)
NLSWLSLDVSAAFYHLPLHPAAMPHLLVGSSGLSRYVARLSSNSRIINNQHRTMQD	A0MMM4	Hepatitis B virus (HBV)
GSSGLSRYVARLSSNSRIINNQHRTMQDLHNSCSRNLYVSLMLLYKTYGRKLHLYS	A0MMM4	Hepatitis B virus (HBV)
LHNSCSRNLYVSLMLLYKTYGRKLHLYSHLIILGFRKIPMGVGLSPFLLAQSTSAI	A0MMM4	Hepatitis B virus (HBV)
HLIILGFRKIPMGVGLSPFLLAQSTSAICSVVRRAFPHCLAFSYMDDVVLGAKTVQ	A0MMM4	Hepatitis B virus (HBV)
CSVVRRAFPHCLAFSYMDDVVLGAKTVQHLESLYTAVTNFLLSLGIHLNPHKTKRW	A0MMM4	Hepatitis B virus (HBV)
HLESLYTAVTNFLLSLGIHLNPHKTKRWGYSLNFMGYVIGSWGTLPQEHIVQKIKL	A0MMM4	Hepatitis B virus (HBV)
GYSLNFMGYVIGSWGTLPQEHIVQKIKLCFRKLPVNRPIDWKVCQRIVGLLGFAAP	A0MMM4	Hepatitis B virus (HBV)
CFRKLPVNRPIDWKVCQRIVGLLGFAAPFTQCGYPALMPLYACIQAKQAFTFSPTY	A0MMM4	Hepatitis B virus (HBV)
FTQCGYPALMPLYACIQAKQAFTFSPTYKAFLSKQYLNLYPVARQRPGLCQVFADA	A0MMM4	Hepatitis B virus (HBV)
KAFLSKQYLNLYPVARQRPGLCQVFADATPTGWGLAIGHQRMRGTFVSPLPIHTAE	A0MMM4	Hepatitis B virus (HBV)
TPTGWGLAIGHQRMRGTFVSPLPIHTAELLAACFARSRSGAKLIGTDNSVVLSRKY	A0MMM4	Hepatitis B virus (HBV)
LLAACFARSRSGAKLIGTDNSVVLSRKYTSFPWLLGCAANWIMRGTSFVYVPSALN	A0MMM4	Hepatitis B virus (HBV)
TSFPWLLGCAANWIMRGTSFVYVPSALNPADDPSRGRLGLYRPLLRLLYRPTTGRT	A0MMM4	Hepatitis B virus (HBV)
PADDPSRGRLGLYRPLLRLLYRPTTGRTSLYADSPSVPSHLPDRVHFASPLHVAWR	A0MMM4	Hepatitis B virus (HBV)
DDPSRGRLGLYRPLLRLLYRPTTGRTSLYADSPSVPSHLPDRVHFASPLHVAWRPP	A0MMM4	Hepatitis B virus (HBV)
MENITSGLLGPLLVLQAVCFLLTKILTIPQSLDSWWTSLNFLGVPPGCPGQNSQSP	A1BMN7	Hepatitis B virus (HBV)
PQSLDSWWTSLNFLGVPPGCPGQNSQSPISNHLPTSCPPTCPGYRWMCLRRFIIFL	A1BMN7	Hepatitis B virus (HBV)
ISNHLPTSCPPTCPGYRWMCLRRFIIFLFILLLCLIFLLVLLDYQGMLPVCPLLPG	A1BMN7	Hepatitis B virus (HBV)
FILLLCLIFLLVLLDYQGMLPVCPLLPGSTTTSTGPCKTCTTLAQGTSMFPSWCCT	A1BMN7	Hepatitis B virus (HBV)
STTTSTGPCKTCTTLAQGTSMFPSWCCTKPSDGNCTCIPIPSSWAFGKYLWEWASA	A1BMN7	Hepatitis B virus (HBV)
KPSDGNCTCIPIPSSWAFGKYLWEWASARFSWLSLLVQFAQWCVGLSPTVWLLAIW	A1BMN7	Hepatitis B virus (HBV)
RFSWLSLLVQFAQWCVGLSPTVWLLAIWMMWYWGPSLCSILSPFIPLLPIFCCLWA	A1BMN7	Hepatitis B virus (HBV)
SWLSLLVQFAQWCVGLSPTVWLLAIWMMWYWGPSLCSILSPFIPLLPIFCCLWAYI	A1BMN7	Hepatitis B virus (HBV)
SQFSRGNYRVSWPKFAVPNLQSLTNLLSSNLSWLSLDVSAAFYHLPLHPAAMPHLL	A1BUJ3	Hepatitis B virus (HBV)
SNLSWLSLDVSAAFYHLPLHPAAMPHLLVGSSGLSGYVARLSTNSRILNHQHGTMP	A1BUJ3	Hepatitis B virus (HBV)
VGSSGLSGYVARLSTNSRILNHQHGTMPNLHDYCSRTLYASLLLLYQTFGRKLHLY	A1BUJ3	Hepatitis B virus (HBV)
GTMPNLHDYCSRTLYASLLLLYQTFGRKLHLYSHPIILGFRKIPMGVGLSPFLLAQ	A1BUJ3	Hepatitis B virus (HBV)
LNFLGGTPGCPGQNSQSPTSNHLPTSCPPTCPGYRWMCLRRFIIFLFILLLCLIFL	A1BUV2	Hepatitis B virus (HBV)
PTCPGYRWMCLRRFIIFLFILLLCLIFLLVLLDYQGMLPVCPLLPGTTTTSTGPCK	A1BUV2	Hepatitis B virus (HBV)
LVLLDYQGMLPVCPLLPGTTTTSTGPCKTCTTLAQGTSMFPSCCCSKPSDGNCTCI	A1BUV2	Hepatitis B virus (HBV)
GPCKTCTTLAQGTSMFPSCCCSKPSDGNCTCIPIPSSWALGKYLWEWASARFSWLS	A1BUV2	Hepatitis B virus (HBV)
SQFSRGSTHVSWPKFAVPNLQSLTNLLSSNLSWLSLDVSAAFYHIPLHPAAMPHLL	A1BUW3	Hepatitis B virus (HBV)
SNLSWLSLDVSAAFYHIPLHPAAMPHLLVGSSGLPRYVARLSSTSRNIKCQHNYQH	A1BUW3	Hepatitis B virus (HBV)
VGSSGLPRYVARLSSTSRNIKCQHNYQHGTMQDLHDSCSRNLYVSLMLLYKTFGRK	A1BUW3	Hepatitis B virus (HBV)
GTMQDLHDSCSRNLYVSLMLLYKTFGRKLHLYSHPIILGFRKIPMGVGLSPFLLAQ	A1BUW3	Hepatitis B virus (HBV)
SGGSGGSGGSGGSGGSGGSGGSGGSGGSGGSMDIDPYKRIGATVELLSFKPSDFFP	A1KR40	Hepatitis B virus (HBV)
FIIFLFILLLCLIFLLVLLDYQGMLPVCPLIPGSTTTSTGPCKTCTTPAQGNSMFP	A1Z5L5	Hepatitis B virus (HBV)
PLIPGSTTTSTGPCKTCTTPAQGNSMFPSCCCTKPTDGNCTCIPIPSSWAFAKYLW	A1Z5L5	Hepatitis B virus (HBV)
SCCCTKPTDGNCTCIPIPSSWAFAKYLWEWASVRFSWLSLLVPFAQWFVGLSPTVW	A1Z5L5	Hepatitis B virus (HBV)
EWASVRFSWLSLLVPFAQWFVGLSPTVWLSAIWMMWYWGPNLYNIVSPFIPLLPIF	A1Z5L5	Hepatitis B virus (HBV)
SWLSLLVPFAQWFVGLSPTVWLSAIWMMWYWGPNLYNIVSPFIPLLPIFFCLWVYI	A1Z5L5	Hepatitis B virus (HBV)
YHLPLHPAAMPHLLVGSSGLSRYVARLSSNSRILNHQHGTMPNLHDSCSKKLYVSL	A1Z5T0	Hepatitis B virus (HBV)
SNSRILNHQHGTMPNLHDSCSKKLYVSLLLLYQTFGRKLHLYSHPIVMGFRKIPMG	A1Z5T0	Hepatitis B virus (HBV)
LLLYQTFGRKLHLYSHPIVMGFRKIPMGVGLSPFLLAQFTSSLCSVVRRAFPHCLA	A1Z5T0	Hepatitis B virus (HBV)
VGLSPFLLAQFTSSLCSVVRRAFPHCLAFSYMDDVVLGANSVSHLESLVTAVTNFL	A1Z5T0	Hepatitis B virus (HBV)
LAQFTSSLCSVVRRAFPHCLAFSYMDDVVLGANSVSHLESLVTAVTNFLLSLGIHL	A1Z5T0	Hepatitis B virus (HBV)
MQWNSTAFHQALQDPRVRGLYFPAGGSSSGTVNPAPNIASHISSISARTGDPVTNM	A3F6I5	Hepatitis B virus (HBV)
SGTVNPAPNIASHISSISARTGDPVTNMENITSGFLGPLLVLQAGFFLLTRILTIP	A3F6I5	Hepatitis B virus (HBV)
ENITSGFLGPLLVLQAGFFLLTRILTIPQSLDSWWTSLNFLGGSPVCLGQNSQSPT	A3F6I5	Hepatitis B virus (HBV)
GFFLLTRILTIPQSLDSWWTSLNFLGGSPVCLGQNSQSPTSNHSPTSCPPICPGYR	A3F6I5	Hepatitis B virus (HBV)
MPLSYQHFRKLLLLDDGTEAGPLEEELPRLANADLNRRVAEDLNLGNLNVSIPWTH	A4F517	Hepatitis B virus (HBV)
RLANADLNRRVAEDLNLGNLNVSIPWTHKVGNFTGLYSSTVPIFNPEWQTPSFPKI	A4F517	Hepatitis B virus (HBV)
KVGNFTGLYSSTVPIFNPEWQTPSFPKIHLQGDIINRCQQFVGPLTVNEKRRLKLI	A4F517	Hepatitis B virus (HBV)
HLQGDIINRCQQFVGPLTVNEKRRLKLIMPARFYPTHTKYLPLDKGIKPYYPDQVV	A4F517	Hepatitis B virus (HBV)
MPARFYPTHTKYLPLDKGIKPYYPDQVVNHYFQTRHYLHTLWKAGILYKRETTRSA	A4F517	Hepatitis B virus (HBV)
NHYFQTRHYLHTLWKAGILYKRETTRSASFCGSPYSWEQELQHGRLVIKTSQRHGD	A4F517	Hepatitis B virus (HBV)
SFCGSPYSWEQELQHGRLVIKTSQRHGDESVCSQPSGILSRSSVGPCIRSQLKQSR	A4F517	Hepatitis B virus (HBV)
ESVCSQPSGILSRSSVGPCIRSQLKQSRLGLQPHQGPLASSQPVRKAAYSHLSTSK	A4F517	Hepatitis B virus (HBV)
LGLQPHQGPLASSQPVRKAAYSHLSTSKRQSSSGHAVEFHCLPPSSAGSQSQGSVF	A4F517	Hepatitis B virus (HBV)
RQSSSGHAVEFHCLPPSSAGSQSQGSVFSCWWLQFRNSKPCSEYCLSHLVNLREDW	A4F517	Hepatitis B virus (HBV)
SCWWLQFRNSKPCSEYCLSHLVNLREDWGPCDEHGEHHIRIPRTPARVTGGVFLVD	A4F517	Hepatitis B virus (HBV)
GPCDEHGEHHIRIPRTPARVTGGVFLVDKNPHNTAESRLVVDFSQFSRGITRVSWP	A4F517	Hepatitis B virus (HBV)
KNPHNTAESRLVVDFSQFSRGITRVSWPKFAVPNLQSLTNLLSSNLSWLSLDVSAA	A4F517	Hepatitis B virus (HBV)
KFAVPNLQSLTNLLSSNLSWLSLDVSAAFYHIPLHPAAMPHLLIGSSGLSRYVARL	A4F517	Hepatitis B virus (HBV)
FYHIPLHPAAMPHLLIGSSGLSRYVARLSSNSRINNNQYGTMQNLHDSCSRQLYVS	A4F517	Hepatitis B virus (HBV)
SSNSRINNNQYGTMQNLHDSCSRQLYVSLMLLYKTYGWKLHLYSHPIVLGFRKIPM	A4F517	Hepatitis B virus (HBV)
LMLLYKTYGWKLHLYSHPIVLGFRKIPMGVGLSPFLLAQFTSAICSVVRRAFPHCL	A4F517	Hepatitis B virus (HBV)
GVGLSPFLLAQFTSAICSVVRRAFPHCLAFSYMDDVVLGAKSVQHRESLYTAVTNF	A4F517	Hepatitis B virus (HBV)
AFSYMDDVVLGAKSVQHRESLYTAVTNFLLSLGIHLNPNKTKRWGYSLNFMGYIIG	A4F517	Hepatitis B virus (HBV)
LLSLGIHLNPNKTKRWGYSLNFMGYIIGSWGTLPQDHIVQKIKHCFRKLPVNRPID	A4F517	Hepatitis B virus (HBV)
SWGTLPQDHIVQKIKHCFRKLPVNRPIDWKVCQRIVGLLGFAAPFTQCGYPALMPL	A4F517	Hepatitis B virus (HBV)
WKVCQRIVGLLGFAAPFTQCGYPALMPLYACIQAKQAFTFSPTYKAFLSKQYMNLY	A4F517	Hepatitis B virus (HBV)
YACIQAKQAFTFSPTYKAFLSKQYMNLYPVARQRPGLCQVFADATPTGWGLAIGHQ	A4F517	Hepatitis B virus (HBV)
PVARQRPGLCQVFADATPTGWGLAIGHQRMRGTFVAPLPIHTAELLAACFARSRSG	A4F517	Hepatitis B virus (HBV)
RMRGTFVAPLPIHTAELLAACFARSRSGAKLIGTDNSVVLSRKYTSFPWLLGCTAN	A4F517	Hepatitis B virus (HBV)
AKLIGTDNSVVLSRKYTSFPWLLGCTANWILRGTSFVYVPSALNPADDPSRGRLGL	A4F517	Hepatitis B virus (HBV)
WILRGTSFVYVPSALNPADDPSRGRLGLSRPLLRLPFQPTTGRTSLYAVSPSVPSH	A4F517	Hepatitis B virus (HBV)
DDPSRGRLGLSRPLLRLPFQPTTGRTSLYAVSPSVPSHLPVRVHFASPLHVAWRPP	A4F517	Hepatitis B virus (HBV)
MGGWSSKPRKGMGTNLSVPNPLGFFPDHQLDPAFGANSNNPDWDFNPIKDHWPAAN	A4F518	Hepatitis B virus (HBV)
QLDPAFGANSNNPDWDFNPIKDHWPAANQSGRQPTPISPPLRDSHPQAMQWNSTAF	A4F518	Hepatitis B virus (HBV)
QSGRQPTPISPPLRDSHPQAMQWNSTAFHQALQDPRVRGLYFPAGGSSSGTVNPAP	A4F518	Hepatitis B virus (HBV)
HQALQDPRVRGLYFPAGGSSSGTVNPAPNIASHISSISARTGDPVTNMENITSGFL	A4F518	Hepatitis B virus (HBV)
NIASHISSISARTGDPVTNMENITSGFLGPLLVLQAGFFLLTRILTIPQSLDSWWT	A4F518	Hepatitis B virus (HBV)
GPLLVLQAGFFLLTRILTIPQSLDSWWTSLNFLGGSPVCLGQNSQSPTSNHSPTSC	A4F518	Hepatitis B virus (HBV)
SLNFLGGSPVCLGQNSQSPTSNHSPTSCPPICPGYRWMCLRRFIIFLFILLLCLIF	A4F518	Hepatitis B virus (HBV)
PPICPGYRWMCLRRFIIFLFILLLCLIFLLVLLDYQGMLPVCPLIPGSTTTSTGPC	A4F518	Hepatitis B virus (HBV)
LLVLLDYQGMLPVCPLIPGSTTTSTGPCKTCTTPAQGNSMFPSCCCTKPTDGNCTC	A4F518	Hepatitis B virus (HBV)
KTCTTPAQGNSMFPSCCCTKPTDGNCTCIPIPSSWAFAKYLWEWASVRFSWLSLLV	A4F518	Hepatitis B virus (HBV)
IPIPSSWAFAKYLWEWASVRFSWLSLLVPFVQWFVGLSPTVWLSAIWMMWYWGPSL	A4F518	Hepatitis B virus (HBV)
SWLSLLVPFVQWFVGLSPTVWLSAIWMMWYWGPSLYSIVSPFIPLLPIFFCLWVYI	A4F518	Hepatitis B virus (HBV)
MPLSYQHFRKLLLLDDGTEAGPLEEELPRLADADLNRRVAEDLNLGNLNVSIPWTH	A4F540	Hepatitis B virus (HBV)
RLADADLNRRVAEDLNLGNLNVSIPWTHKVGNFTGLYSSTVPIFNPEWQTPSFPKI	A4F540	Hepatitis B virus (HBV)
KVGNFTGLYSSTVPIFNPEWQTPSFPKIHLQEDIINRCQQFVGPLTVNEKRRLKLI	A4F540	Hepatitis B virus (HBV)
HLQEDIINRCQQFVGPLTVNEKRRLKLIMPARFYPTHTKYLPLDKGIKPYYPDQVV	A4F540	Hepatitis B virus (HBV)
ESVCSQPSGILSRSSVGPCIRSQLKQSRLGLQPHQGPLASSQPGRSGSIRARAHPS	A4F540	Hepatitis B virus (HBV)
LGLQPHQGPLASSQPGRSGSIRARAHPSTRRYFGVEPSGSGHIDHSVNNSSSCLHQ	A4F540	Hepatitis B virus (HBV)
TRRYFGVEPSGSGHIDHSVNNSSSCLHQSAVRKAAYSHLSTSKRQSSSGHAVEFHC	A4F540	Hepatitis B virus (HBV)
SAVRKAAYSHLSTSKRQSSSGHAVEFHCLPPSSAGSQSQGSVFSCWWLQFRNSKPC	A4F540	Hepatitis B virus (HBV)
LPPSSAGSQSQGSVFSCWWLQFRNSKPCSEYCLSHLVNLREDWGPCDEHGEHHIRI	A4F540	Hepatitis B virus (HBV)
SEYCLSHLVNLREDWGPCDEHGEHHIRIPRTPARVTGGVFLVDKNPHNTAESRLVV	A4F540	Hepatitis B virus (HBV)
PRTPARVTGGVFLVDKNPHNTAESRLVVDFSQFSRGDHPCVLAKIRSPQPPITHQP	A4F540	Hepatitis B virus (HBV)
DFSQFSRGDHPCVLAKIRSPQPPITHQPPVLQFVLVIAGCVCGVLSYSSSSCCYAS	A4F540	Hepatitis B virus (HBV)
RSPQPPITHQPPVLQFVLVIAGCVCGVLSYSSSSCCYASSSYWFFWIIKVCCPFVL	A4F540	Hepatitis B virus (HBV)
FPDHQLDPAFRANTANPDWDFNPNKDTWPDANKVGAGAFGLGFTPPHGGLLGWSPQ	A4GUD9	Hepatitis B virus (HBV)
PDANKVGAGAFGLGFTPPHGGLLGWSPQAQGILQTLPANPPPASTNRQSGRQAYPS	A4GUD9	Hepatitis B virus (HBV)
AQGILQTLPANPPPASTNRQSGRQAYPSVSTFEKHSSSGHALELHNLPPNSARSHS	A4GUD9	Hepatitis B virus (HBV)
ANPPPASTNRQSGRQAYPSVSTFEKHSSSGHALELHNLPPNSARSHSERPVFPCWW	A4GUD9	Hepatitis B virus (HBV)
MPLSYHHFRRLVLLDEEAGPLEEELPRLADEGLNRRVAEDLNLGNLTVSIPWTHKV	A4UBL7	Hepatitis B virus (HBV)
ADEGLNRRVAEDLNLGNLTVSIPWTHKVGNFTGLYSSTAPVFNPHWKTPSFPNIHL	A4UBL7	Hepatitis B virus (HBV)
GNFTGLYSSTAPVFNPHWKTPSFPNIHLHQDIIKKCEQFVGPLTINEKRRLKLIMP	A4UBL7	Hepatitis B virus (HBV)
HQDIIKKCEQFVGPLTINEKRRLKLIMPARFYPNFTKYLPLDKGIKPYYPEHLVNH	A4UBL7	Hepatitis B virus (HBV)
ARFYPNFTKYLPLDKGIKPYYPEHLVNHYFQTRHYLHTLWKAGILYKRETTHSASF	A4UBL7	Hepatitis B virus (HBV)
YFQTRHYLHTLWKAGILYKRETTHSASFCGSPYSWEQELQHGAESFHQQSSGILSR	A4UBL7	Hepatitis B virus (HBV)
CGSPYSWEQELQHGAESFHQQSSGILSRPPVGSSLQSKHHKSRLGLQSQQGPLARR	A4UBL7	Hepatitis B virus (HBV)
PPVGSSLQSKHHKSRLGLQSQQGPLARRQQGRSRSIRAGVHPTARRPFGVEPSGSG	A4UBL7	Hepatitis B virus (HBV)
QQGRSRSIRAGVHPTARRPFGVEPSGSGHTTNLASKSASCLHQSPVRKTAYPAVST	A4UBL7	Hepatitis B virus (HBV)
HTTNLASKSASCLHQSPVRKTAYPAVSTFKRLSSSGHAVEFHNLPPNSARSQSERP	A4UBL7	Hepatitis B virus (HBV)
FKRLSSSGHAVEFHNLPPNSARSQSERPVSPCWWLQFRNSKPCSDYCLSHIVNLLE	A4UBL7	Hepatitis B virus (HBV)
VSPCWWLQFRNSKPCSDYCLSHIVNLLEDWGPCAEHGEHHIRIPRTPARVTGGVFL	A4UBL7	Hepatitis B virus (HBV)
DWGPCAEHGEHHIRIPRTPARVTGGVFLVDKNPHNTAESRLVVDFSQFSRGNYRVS	A4UBL7	Hepatitis B virus (HBV)
VDKNPHNTAESRLVVDFSQFSRGNYRVSWPKFAVPNLQSLTNLLSSNLSWLSLDVS	A4UBL7	Hepatitis B virus (HBV)
WPKFAVPNLQSLTNLLSSNLSWLSLDVSAAFYHLPLHPAAMPHLLVGSSGLSRYVA	A4UBL7	Hepatitis B virus (HBV)
AAFYHLPLHPAAMPHLLVGSSGLSRYVARLSSNSRIFNHQHGTMQNLHDSCSRNLY	A4UBL7	Hepatitis B virus (HBV)
RLSSNSRIFNHQHGTMQNLHDSCSRNLYVSLLLLYKTFGWKLHLYSHPIILGFRKI	A4UBL7	Hepatitis B virus (HBV)
VSLLLLYKTFGWKLHLYSHPIILGFRKIPMGVGLSPFLLAQFTSAICSVVRRAFPH	A4UBL7	Hepatitis B virus (HBV)
PMGVGLSPFLLAQFTSAICSVVRRAFPHCLAFSYMDDVVLGAKTVQHLESLFTAVT	A4UBL7	Hepatitis B virus (HBV)
CLAFSYMDDVVLGAKTVQHLESLFTAVTNFLLSLGIHLNTNKTKRWGYSLHFMGYV	A4UBL7	Hepatitis B virus (HBV)
NFLLSLGIHLNTNKTKRWGYSLHFMGYVIGCRGSLPQDHIRHKIKECFRKLPVNRP	A4UBL7	Hepatitis B virus (HBV)
IGCRGSLPQDHIRHKIKECFRKLPVNRPIDWNQRMRGTFQAPLPIHTAELLAACFA	A4UBL7	Hepatitis B virus (HBV)
IDWNQRMRGTFQAPLPIHTAELLAACFARSRSGANIIGTDNSVVLSRKYTSFPWLL	A4UBL7	Hepatitis B virus (HBV)
RSRSGANIIGTDNSVVLSRKYTSFPWLLGCAANWILRGTSFVYVPSALNPADDPSR	A4UBL7	Hepatitis B virus (HBV)
GCAANWILRGTSFVYVPSALNPADDPSRGRLGIYRPLLRLPFRPTTGRTSLYADSP	A4UBL7	Hepatitis B virus (HBV)
DDPSRGRLGIYRPLLRLPFRPTTGRTSLYADSPSVPSHLPVRVHFASPLHVAWKPP	A4UBL7	Hepatitis B virus (HBV)
MPLSYQHFRKLLLLDDEAGPLEEELPRLADEGLNRRVAEDLNLGNLNEHRLPARDH	A4UIM3	Hepatitis B virus (HBV)
ADEGLNRRVAEDLNLGNLNEHRLPARDHARPARLLLKEPLCFPLVAVPNLRTEIAL	A4UIM3	Hepatitis B virus (HBV)
HARPARLLLKEPLCFPLVAVPNLRTEIALVFPSHHLGLSQDSYGSGPQSVSPGSVY	A4UIM3	Hepatitis B virus (HBV)
RIFNHQRGTMQDLQDYCSRNLYVSLLLMNQTFGRKLHLYSHPIILGFRKIPMGVGL	A5HDS0	Hepatitis B virus (HBV)
MQDLQDYCSRNLYVSLLLMNQTFGRKLHLYSHPIILGFRKIPMGVGLSPFLLAQFT	A5HDS0	Hepatitis B virus (HBV)
RINNHQHGTVQNLHDSCSRKLYVSLLLVYQTFGWKLHLYSHPIILGFRKIHKGVGL	A5HDT8	Hepatitis B virus (HBV)
VQNLHDSCSRKLYVSLLLVYQTFGWKLHLYSHPIILGFRKIHKGVGLRPFLLAQFT	A5HDT8	Hepatitis B virus (HBV)
GSTTTSTGPCRTCTTPAQGNCMYPSCWCTKPSDGNCTCIPIPSSWVFGKFIREWAS	A5HDT9	Hepatitis B virus (HBV)
CRTCTTPAQGNCMYPSCWCTKPSDGNCTCIPIPSSWVFGKFIREWASGRFSWLSLL	A5HDT9	Hepatitis B virus (HBV)
HNNQYGTLQNQNLHDSCSRQLYVSLMLLYKTYGWKLHLYSHPIILGFRKIPMGVGL	A5I8I3	Hepatitis B virus (HBV)
YKTYGWKLHLYSHPIILGFRKIPMGVGLSPFLLAQFTSAICSVVRRAFPHCLAFSY	A5I8I3	Hepatitis B virus (HBV)
SPFLLAQFTSAICSVVRRAFPHCLAFSYMDDVVLGAKSVQHLESLYTAVTNFLLSL	A5I8I3	Hepatitis B virus (HBV)
MDDVVLGAKSVQHLESLYTAVTNFLLSLGIHLNPNKTKRWGYSLNFMGYVIGSWGT	A5I8I3	Hepatitis B virus (HBV)
GIHLNPNKTKRWGYSLNFMGYVIGSWGTLPQDHIIQKIKHCFRKLPVNRPIDWKVC	A5I8I3	Hepatitis B virus (HBV)
LPQDHIIQKIKHCFRKLPVNRPIDWKVCQRIVGLLGFAAPFTQCGYPALMPLYACI	A5I8I3	Hepatitis B virus (HBV)
FRKLPVNRPIDWKVCQRIVGLLGFAAPFTQCGYPALMPLYACIQAKQVSLFSPHIQ	A5I8I3	Hepatitis B virus (HBV)
YHNNEYKNLAKGRGTPAQGNSMFPPCCCTKPTDGNCTCIPIPSSWAFAKYLWEWAS	A5I8I6	Hepatitis B virus (HBV)
TKPTDGNCTCIPIPSSWAFAKYLWEWASVRFSWLSLLVPFVQWFVGLSPHCLAFSY	A5I8I6	Hepatitis B virus (HBV)
VRFSWLSLLVPFVQWFVGLSPHCLAFSYMDDVVLGAKSVQHLESLYTAVTNFLLSL	A5I8I6	Hepatitis B virus (HBV)
GIHLNPNKTKRWGYSLNFMGYVIGSWGTLPQDHIVQKIKHCFRKLPVNRPIDWKVC	A5I8I6	Hepatitis B virus (HBV)
LPQDHIVQKIKHCFRKLPVNRPIDWKVCQRIVGLLGFAAPFTQCGYPALMPLYACI	A5I8I6	Hepatitis B virus (HBV)
QKIKHCFRKLPVNRPIDWKVCQRIVGLLGFAAPFTQCGYPALMPLYACIQAKQAFT	A5I8I6	Hepatitis B virus (HBV)
LTGSCVPVRPPELLGKPAPLPTTKQLYVSLMLLYKTYGWKLHLYSHPIILGFRKIP	A5I8J1	Hepatitis B virus (HBV)
SLMLLYKTYGWKLHLYSHPIILGFRKIPMGVGLSPFLLAQFTSAICSVVRRAFPHC	A5I8J1	Hepatitis B virus (HBV)
MGVGLSPFLLAQFTSAICSVVRRAFPHCLAFSYMDDVVLGAKSVQHLESLYTAVTN	A5I8J1	Hepatitis B virus (HBV)
LAFSYMDDVVLGAKSVQHLESLYTAVTNFLLSLGIHLNPNKTKRWGYSLNFMGYVI	A5I8J1	Hepatitis B virus (HBV)
FLLSLGIHLNPNKTKRWGYSLNFMGYVIGSWGTLPQDHIVQKIKHCFRKLPVNRPI	A5I8J1	Hepatitis B virus (HBV)
GSWGTLPQDHIVQKIKHCFRKLPVNRPIDWKVCQRIVGLLGFAAPFTQCGYPALMP	A5I8J1	Hepatitis B virus (HBV)
HIVQKIKHCFRKLPVNRPIDWKVCQRIVGLLGFAAPFTQCGYPALMPLYACIQAKQ	A5I8J1	Hepatitis B virus (HBV)
VTTTSDRGTLSKLHALLLKQLYVSLMLLYKTYGWEMHLYSHPIILGFRKIPMGVGL	A5I8J8	Hepatitis B virus (HBV)
YKTYGWEMHLYSHPIILGFRKIPMGVGLSPFLLAQFTSAICSVVRRAFPHCLAFSY	A5I8J8	Hepatitis B virus (HBV)
QKIKHCFRKLPVNRPIDWKVCQRIVGLLGFAAPFTQCGYPALMPLYACIQAKQAFI	A5I8J8	Hepatitis B virus (HBV)
TTSTGPCKTCTTPAQGNSMFPSCCCTKPMDGNCTCIPIPSSWAFAKYLWEWASVRF	A5I8K1	Hepatitis B virus (HBV)
MDGNCTCIPIPSSWAFAKYLWEWASVRFSWLSLLVPFVQWFVGLFPHCLAFSYMDD	A5I8K1	Hepatitis B virus (HBV)
SWLSLLVPFVQWFVGLFPHCLAFSYMDDVVLGAKSVQHLESLYTAVTNFLLSLGIH	A5I8K1	Hepatitis B virus (HBV)
VVLGAKSVQHLESLYTAVTNFLLSLGIHLNPNKTKRWGYSLNFMGYVIGSWGTLPQ	A5I8K1	Hepatitis B virus (HBV)
LNPNKTKRWGYSLNFMGYVIGSWGTLPQDHIIQKIKHCFRKLPVNRPIDWKVCQRI	A5I8K1	Hepatitis B virus (HBV)
DHIIQKIKHCFRKLPVNRPIDWKVCQRIVGLLGFAAPFTQCGYPALMPLYACIQAK	A5I8K1	Hepatitis B virus (HBV)
HCFRKLPVNRPIDWKVCQRIVGLLGFAAPFTQCGYPALMPLYACIQAKQVHFLSPP	A5I8K1	Hepatitis B virus (HBV)
WSIRGEGHTTNFASKSASCLHQSPDRKAAYPAVSTFERHSSSGQVFPCWWLQFRSS	A5JIM7	Hepatitis B virus (HBV)
AYPAVSTFERHSSSGQVFPCWWLQFRSSKPCSDYCLSHIVNLLEDWGPCAEHGEHH	A5JIM7	Hepatitis B virus (HBV)
KPCSDYCLSHIVNLLEDWGPCAEHGEHHIRTPRTPSRVTGGVFLVDKNPHNTAESR	A5JIM7	Hepatitis B virus (HBV)
IRTPRTPSRVTGGVFLVDKNPHNTAESRLVVDFSQFSRGTHRVSWPKFAVPNLQSL	A5JIM7	Hepatitis B virus (HBV)
LVVDFSQFSRGTHRVSWPKFAVPNLQSLTNLLSSNLSWLSLDVSAAFYHIPLHPAA	A5JIM7	Hepatitis B virus (HBV)
TNLLSSNLSWLSLDVSAAFYHIPLHPAAMPHLLVGSSGLSRYVARNHQHGTMPNLH	A5JIM7	Hepatitis B virus (HBV)
MPHLLVGSSGLSRYVARNHQHGTMPNLHDYCSRNLYVSLMLLYQTFGRKLHLYSHP	A5JIM7	Hepatitis B virus (HBV)
DYCSRNLYVSLMLLYQTFGRKLHLYSHPIIMGFRKIPMGVGLSPFLLAQFTSAICS	A5JIM7	Hepatitis B virus (HBV)
IIMGFRKIPMGVGLSPFLLAQFTSAICSVVRRAFPHCLAFSYMDDVVLGAKSVQHL	A5JIM7	Hepatitis B virus (HBV)
VVRRAFPHCLAFSYMDDVVLGAKSVQHLESLFTAVTNFLLSLGIHLNPNKTKRWGY	A5JIM7	Hepatitis B virus (HBV)
ESLFTAVTNFLLSLGIHLNPNKTKRWGYSLNFMGYVIGSYGSLPQEHIIQKIKECF	A5JIM7	Hepatitis B virus (HBV)
IHLNPNKTKRWGYSLNFMGYVIGSYGSLPQEHIIQKIKECFRKLPINRPIDWKVCQ	A5JIM7	Hepatitis B virus (HBV)
GAFGVKGILQTLPANPPPASTNRQTGRQPTPLSPPLRDTHPQARYFPAGGSSSGAV	A5JIM8	Hepatitis B virus (HBV)
PTPLSPPLRDTHPQARYFPAGGSSSGAVNPVPTTASPISSIFSRIGDPALNMENIT	A5JIM8	Hepatitis B virus (HBV)
NPVPTTASPISSIFSRIGDPALNMENITSGLLGPLLVLQAGFFLLTRILTIPQSLD	A5JIM8	Hepatitis B virus (HBV)
SGLLGPLLVLQAGFFLLTRILTIPQSLDSWWTSLNFLGEPTVCLGQNSQSPTSNHS	A5JIM8	Hepatitis B virus (HBV)
SWWTSLNFLGEPTVCLGQNSQSPTSNHSPTSCPPTCPGYRWMCLRRFIIFLFILLL	A5JIM8	Hepatitis B virus (HBV)
PTSCPPTCPGYRWMCLRRFIIFLFILLLCLIFLLVLLDYQGMLPVTTSTGPCRTCM	A5JIM8	Hepatitis B virus (HBV)
CLIFLLVLLDYQGMLPVTTSTGPCRTCMTTAQGTSMYPSCCCTKPSEGNCTCIPIP	A5JIM8	Hepatitis B virus (HBV)
TTAQGTSMYPSCCCTKPSEGNCTCIPIPSSWAFGKFLWEWASARFSWLSLLVPFVQ	A5JIM8	Hepatitis B virus (HBV)
SSWAFGKFLWEWASARFSWLSLLVPFVQWFVGLSPTVWLSVIWMMWYWGPSLYSIL	A5JIM8	Hepatitis B virus (HBV)
SWLSLLVPFVQWFVGLSPTVWLSVIWMMWYWGPSLYSILSPFLPLLPIFFCLWVYI	A5JIM8	Hepatitis B virus (HBV)
GSIRTGFHPTARRPFGMEPSGSGHTTNFASKSASCLNQSPVRKAAYPTVSTFEKHS	A5JIN0	Hepatitis B virus (HBV)
ASKSASCLNQSPVRKAAYPTVSTFEKHSSSSHAVEFHNLPPNSARSQSERPVFPCW	A5JIN0	Hepatitis B virus (HBV)
SSSHAVEFHNLPPNSARSQSERPVFPCWWLQFRNSKPCSDHCLSLIVNLLEDWGPC	A5JIN0	Hepatitis B virus (HBV)
WLQFRNSKPCSDHCLSLIVNLLEDWGPCAEHGEHHIRIPRTPSRVTGGVFLVDKNP	A5JIN0	Hepatitis B virus (HBV)
AEHGEHHIRIPRTPSRVTGGVFLVDKNPHNTTESRLVVDFSQFSRGKDRVSWPRFA	A5JIN0	Hepatitis B virus (HBV)
HNTTESRLVVDFSQFSRGKDRVSWPRFAVPNLQSLTNLLSSNLSWLSLDVSAAFYH	A5JIN0	Hepatitis B virus (HBV)
VPNLQSLTNLLSSNLSWLSLDVSAAFYHIPLHPAAMPHLLVGSSGLSGYVARLSSN	A5JIN0	Hepatitis B virus (HBV)
IPLHPAAMPHLLVGSSGLSGYVARLSSNSRILNHQHGIMPNLHDSCSRNLYVSLLL	A5JIN0	Hepatitis B virus (HBV)
SRILNHQHGIMPNLHDSCSRNLYVSLLLLYQTFGRKLHLYSHPIILGFRKIPMGLG	A5JIN0	Hepatitis B virus (HBV)
LYQTFGRKLHLYSHPIILGFRKIPMGLGLSPFLMAQFTSAICSVVRRAFPHCLAFS	A5JIN0	Hepatitis B virus (HBV)
LSPFLMAQFTSAICSVVRRAFPHCLAFSYVDDVVLGAKSVHHLESLFTAVTNFLMS	A5JIN0	Hepatitis B virus (HBV)
YVDDVVLGAKSVHHLESLFTAVTNFLMSLGIHLNPNKTKRWGYSLNFMGYVIGCYG	A5JIN0	Hepatitis B virus (HBV)
LGIHLNPNKTKRWGYSLNFMGYVIGCYGSLPQEHIVQKIKECFRKLPINRPIDWKV	A5JIN0	Hepatitis B virus (HBV)
IHLNPNKTKRWGYSLNFMGYVIGCYGSLPQEHIVQKIKECFRKLPINRPIDWKVCQ	A5JIN0	Hepatitis B virus (HBV)
SFCGSPYSWEQELQHGRLVFQTSTRHGDESFCSQSSGILSRSPVGPCVRSQLKQSR	A5JJ26	Hepatitis B virus (HBV)
ESFCSQSSGILSRSPVGPCVRSQLKQSRLGLQPQQGSLTRGKSGHAVEFHNIPPSS	A5JJ26	Hepatitis B virus (HBV)
LGLQPQQGSLTRGKSGHAVEFHNIPPSSARPQSEGPILSCWWLQFRNSKPCSDYCL	A5JJ26	Hepatitis B virus (HBV)
ARPQSEGPILSCWWLQFRNSKPCSDYCLTHIVNLLEDWGPCTEHGEHNIRIPRTPA	A5JJ26	Hepatitis B virus (HBV)
SKPCSDYCLTHIVNLLEDWGPCTEHGEHNIRIPRTPARVTGGVFLVDKNPHNTTES	A5JJ26	Hepatitis B virus (HBV)
SFCGSPYSWEQELQHGRLVFQTSTRHGDKSFCSQSSGILSRSPVGPCVRSQLKHNI	A5JJ30	Hepatitis B virus (HBV)
KSFCSQSSGILSRSPVGPCVRSQLKHNIPPSSARPQSEGPILSCWWLQFRNSNPCS	A5JJ30	Hepatitis B virus (HBV)
PPSSARPQSEGPILSCWWLQFRNSNPCSDYCLTHIVNLLEDWGPCTEHGEHNIRIP	A5JJ30	Hepatitis B virus (HBV)
SNPCSDYCLTHIVNLLEDWGPCTEHGEHNIRIPRTPARVTGGVFLVDKNPHNTTES	A5JJ30	Hepatitis B virus (HBV)
MGGWSSKPRQGMGTNLSVPNPLGFFPDHQLDPAFGANSNTTFHQALLDPRVRGLYF	A5JJ31	Hepatitis B virus (HBV)
QLDPAFGANSNTTFHQALLDPRVRGLYFPAGGSSSGTVTPVPTTASPISSIFSRTG	A5JJ31	Hepatitis B virus (HBV)
PAGGSSSGTVTPVPTTASPISSIFSRTGDPAPNMENTTSGFLGPLLVLQAGFFLLT	A5JJ31	Hepatitis B virus (HBV)
VTPVPTTASPISSIFSRTGDPAPNMENTTSGFLGPLLVLQAGFFLLTRILTIPQSL	A5JJ31	Hepatitis B virus (HBV)
INNNQYGTMQNLHDSCSGDLYVSLLLLYQTFGRKLHLYSHPIILGFRKIPMGVGLS	A5PHF0	Hepatitis B virus (HBV)
QTFGRKLHLYSHPIILGFRKIPMGVGLSPFLLAQFTSALCSVVRRAFPHCLANSYM	A5PHF0	Hepatitis B virus (HBV)
PFLLAQFTSALCSVVRRAFPHCLANSYMDDVVLGAKSVQHLESLFTAVTNFLLSLG	A5PHF0	Hepatitis B virus (HBV)
ANSYMDDVVLGAKSVQHLESLFTAVTNFLLSLGIHINPTKTKRWGYSLHFMGYVIG	A5PHF0	Hepatitis B virus (HBV)
MAARVCCQLDPARDFLCLRPVGAESRVRPVSGPFGTLPSPSSSAVPADHGAHLSLP	A6MG11	Hepatitis B virus (HBV)
PVSGPFGTLPSPSSSAVPADHGAHLSLPGLPVCAFSSAGLCALRFTSARRMETTVN	A6MG11	Hepatitis B virus (HBV)
GLPVCAFSSAGLCALRFTSARRMETTVNAHQVLPKVLHKRTLGLSAMSTTDLEAYF	A6MG11	Hepatitis B virus (HBV)
AHQVLPKVLHKRTLGLSAMSTTDLEAYFKDCLFKDWEELGEETRLMIFVLGGCRHK	A6MG11	Hepatitis B virus (HBV)
KDCLFKDWEELGEETRLMIFVLGGCRHKLVCSPAHATFSPLPNHLMFMSYCSSLQA	A6MG11	Hepatitis B virus (HBV)
LGEETRLMIFVLGGCRHKLVCSPAHATFSPLPNHLMFMSYCSSLQAVPWVALGHGH	A6MG11	Hepatitis B virus (HBV)
MPLSYQHFRKLLLLDDEAGPLEEELPRLADEGLNRRVAEDLNLGNLNVSIPWTHKV	A6MG13	Hepatitis B virus (HBV)
ADEGLNRRVAEDLNLGNLNVSIPWTHKVGNFTGLYSSTVPVFNPEWQTPSFPHIHL	A6MG13	Hepatitis B virus (HBV)
GNFTGLYSSTVPVFNPEWQTPSFPHIHLQEDIINRCQQYVGPLTVNEKRRLKLIMP	A6MG13	Hepatitis B virus (HBV)
QEDIINRCQQYVGPLTVNEKRRLKLIMPARFYPNLTKYLPLDKGIKPYYPEHAVNH	A6MG13	Hepatitis B virus (HBV)
ARFYPNLTKYLPLDKGIKPYYPEHAVNHYFKTRHYLHTLWKAGILYKRETTRSASF	A6MG13	Hepatitis B virus (HBV)
YFKTRHYLHTLWKAGILYKRETTRSASFCGSPYSWEQELQHGRLVFQTSTRHGDKS	A6MG13	Hepatitis B virus (HBV)
CGSPYSWEQELQHGRLVFQTSTRHGDKSFCSQSSGILSRSPVGPCVRSQLKQSRLG	A6MG13	Hepatitis B virus (HBV)
FCSQSSGILSRSPVGPCVRSQLKQSRLGLQPQQGSLARGKSGRSGSIRARVHPTTR	A6MG13	Hepatitis B virus (HBV)
LQPQQGSLARGKSGRSGSIRARVHPTTRRSFGVEPSGSGHIDNSASSTSSCLHQSA	A6MG13	Hepatitis B virus (HBV)
RSFGVEPSGSGHIDNSASSTSSCLHQSAVRKTAYSHLSTSKRQSSSGHAVELHNIP	A6MG13	Hepatitis B virus (HBV)
VRKTAYSHLSTSKRQSSSGHAVELHNIPPSSARPQSEGPILSCWWLQFRNSKPCSD	A6MG13	Hepatitis B virus (HBV)
PSSARPQSEGPILSCWWLQFRNSKPCSDYCLTHIVNLLEDWGPCTEHGEHNIRILR	A6MG13	Hepatitis B virus (HBV)
YCLTHIVNLLEDWGPCTEHGEHNIRILRTPARVTGGVFLVDKNPHNTTESRLVVDF	A6MG13	Hepatitis B virus (HBV)
TPARVTGGVFLVDKNPHNTTESRLVVDFSQFSRGSTHVSWPKFAVPNLQSLTNLLS	A6MG13	Hepatitis B virus (HBV)
SNLSWLSLDVSAAFYHIPLHPAAMPHLLVGSSGLPRYVARLSSTSRNINYQHGTMQ	A6MG13	Hepatitis B virus (HBV)
VGSSGLPRYVARLSSTSRNINYQHGTMQDLHDSCSRNLYVSLLLLYKTFGRKLHLY	A6MG13	Hepatitis B virus (HBV)
DLHDSCSRNLYVSLLLLYKTFGRKLHLYSHPIILGFRKIPMGVGLSPFLLAQFTSA	A6MG13	Hepatitis B virus (HBV)
SHPIILGFRKIPMGVGLSPFLLAQFTSAICSVVRRAFPHCLAFSYMDDVVLGAKSV	A6MG13	Hepatitis B virus (HBV)
ICSVVRRAFPHCLAFSYMDDVVLGAKSVQHLESLFTSITNFLLSLGIHLNPNKTKR	A6MG13	Hepatitis B virus (HBV)
QHLESLFTSITNFLLSLGIHLNPNKTKRWGYSLNFMGYVIGSWGTLPQEHIVLKLK	A6MG13	Hepatitis B virus (HBV)
WGYSLNFMGYVIGSWGTLPQEHIVLKLKQCFRKLPVNRPIDWKVCQRIVGLLGFAA	A6MG13	Hepatitis B virus (HBV)
QCFRKLPVNRPIDWKVCQRIVGLLGFAAPFTQCGYPALMPLYACIQSKQAFTFSPT	A6MG13	Hepatitis B virus (HBV)
PFTQCGYPALMPLYACIQSKQAFTFSPTYKAFLCKQYLNLYPVARQRSGLCQVFAD	A6MG13	Hepatitis B virus (HBV)
YKAFLCKQYLNLYPVARQRSGLCQVFADATPTGWGLAIGHRRMRGTFVAPLPIHTA	A6MG13	Hepatitis B virus (HBV)
ATPTGWGLAIGHRRMRGTFVAPLPIHTAELLAACFARSRSGAKLIGTDNSVVLSRK	A6MG13	Hepatitis B virus (HBV)
ELLAACFARSRSGAKLIGTDNSVVLSRKYTSFPWLLGCAANWILRGTSFVYVPSAL	A6MG13	Hepatitis B virus (HBV)
YTSFPWLLGCAANWILRGTSFVYVPSALNPADDPSRGPFGTLPSPSSSAVPADHGA	A6MG13	Hepatitis B virus (HBV)
NPADDPSRGPFGTLPSPSSSAVPADHGAHLSLRGLPVCAFSSAGPCALRFTSARRM	A6MG13	Hepatitis B virus (HBV)
HLSLRGLPVCAFSSAGPCALRFTSARRMETTVNAHQVLPKVLHKRTLGLSAMSTTD	A6MG13	Hepatitis B virus (HBV)
ETTVNAHQVLPKVLHKRTLGLSAMSTTDLEAYFKDCLFKDWEELGEETRLMIFVLG	A6MG13	Hepatitis B virus (HBV)
LEAYFKDCLFKDWEELGEETRLMIFVLGGCRHKLVCSPAHATFSPLPNHLMFMSYC	A6MG13	Hepatitis B virus (HBV)
MAAMLYCQLDSSRDVLCLRPVSAESRARALARPLGAVSSPSPSAVPSDHGAHLSLR	A6YIV4	Hepatitis B virus (HBV)
ALARPLGAVSSPSPSAVPSDHGAHLSLRGLPVCAFSSAGPCALRFTSARCMKTTVN	A6YIV4	Hepatitis B virus (HBV)
GLPVCAFSSAGPCALRFTSARCMKTTVNAHQVLPKVLHKKTLGLSAMSTTDLEAYF	A6YIV4	Hepatitis B virus (HBV)
AHQVLPKVLHKKTLGLSAMSTTDLEAYFKDCVFKDWEELGEENSLMIFVLGGCRDK	A6YIV4	Hepatitis B virus (HBV)
GLSAMSTTDLEAYFKDCVFKDWEELGEENSLMIFVLGGCRDKLVCAPSSCNFFTSG	A6YIV4	Hepatitis B virus (HBV)
MDIDPYKEFGASVELLSFLPSDFFPAIRDLLDTASALYREALESPEHCSPHHTALR	A6YK00	Hepatitis B virus (HBV)
DLLDTASALYREALESPEHCSPHHTALRQAILCWGELMNLATWVGSNLEDPASREL	A6YK00	Hepatitis B virus (HBV)
QAILCWGELMNLATWVGSNLEDPASRELVVSYVNVNMGLKSDNYCGSTFPVLLLGE	A6YK00	Hepatitis B virus (HBV)
VVSYVNVNMGLKSDNYCGSTFPVLLLGEKLFLNIWCLLECGFALLLHIDHQMPLSY	A6YK00	Hepatitis B virus (HBV)
KLFLNIWCLLECGFALLLHIDHQMPLSYQHFRKLLLLDEEAGPLEEELPRLADEGL	A6YK00	Hepatitis B virus (HBV)
QHFRKLLLLDEEAGPLEEELPRLADEGLNRRVAEDLNLGNLNVSIPWTHKVGNFTG	A6YK00	Hepatitis B virus (HBV)
LADEGLNRRVAEDLNLGNLNVSIPWTHKVGNFTGLYSSTVPCFNPKWQTPSFPDIH	A6YK00	Hepatitis B virus (HBV)
MDIDPYKEFGATAELLSFLPPDFFPSARDLLDTTAALYREALESPEHCSSHHTALR	A7M6U0	Hepatitis B virus (HBV)
DLLDTTAALYREALESPEHCSSHHTALRQAILCWGELMTLATWVGNNLQDPASRDL	A7M6U0	Hepatitis B virus (HBV)
QAILCWGELMTLATWVGNNLQDPASRDLVVNYVNTNMGLKIRQLLWFHVSCIMFGR	A7M6U0	Hepatitis B virus (HBV)
VVNYVNTNMGLKIRQLLWFHVSCIMFGRDTVVEFLVSFGVWIRTPPAYRPPNAPIL	A7M6U0	Hepatitis B virus (HBV)
DTVVEFLVSFGVWIRTPPAYRPPNAPILSTLPETAVIRRRGRSPRRRTPSPRRRRS	A7M6U0	Hepatitis B virus (HBV)
TPPAYRPPNAPILSTLPETAVIRRRGRSPRRRTPSPRRRRSQSPRRRRSQSRESQC	A7M6U0	Hepatitis B virus (HBV)
SALMQNLHDSCSRQLYVSLMLLYKTYGWKLHLYSHPIVLGFRKIPMGVGLSPFLLA	A7U5S7	Hepatitis B virus (HBV)
KLHLYSHPIVLGFRKIPMGVGLSPFLLAQFTSAICSVVRRAFPHCLAFSYIDDVAL	A7U5S7	Hepatitis B virus (HBV)
QFTSAICSVVRRAFPHCLAFSYIDDVALGAKSVQHREALYTAVTNFLLSLGIHLNP	A7U5S7	Hepatitis B virus (HBV)
GAKSVQHREALYTAVTNFLLSLGIHLNPNKTKRWGYSLNFMGYIIGSWGTLPQDHI	A7U5S7	Hepatitis B virus (HBV)
NKTKRWGYSLNFMGYIIGSWGTLPQDHIVLKIKHCFRKLPVNRPIDWKVCQRIVGL	A7U5S7	Hepatitis B virus (HBV)
VLKIKHCFRKLPVNRPIDWKVCQRIVGLLGFAAPFTQCGYPALMPLYACIQAKQAF	A7U5S7	Hepatitis B virus (HBV)
KLPVNRPIDWKVCQRIVGLLGFAAPFTQCGYPALMPLYACIQAKQAFIFLATSLFS	A7U5S7	Hepatitis B virus (HBV)
STYGDLCKTLHDSCSRQLYVSLMLLYKTYGRKLHLYSHPIVLGFRKIPMGVGLSPF	A7U5T0	Hepatitis B virus (HBV)
YGRKLHLYSHPIVLGFRKIPMGVGLSPFLLAQFTSAICSVVRRAFPHCLAFSYIDD	A7U5T0	Hepatitis B virus (HBV)
LLAQFTSAICSVVRRAFPHCLAFSYIDDVVLGAKSVQHREALYTAVTNFLLSLGIH	A7U5T0	Hepatitis B virus (HBV)
VVLGAKSVQHREALYTAVTNFLLSLGIHLNPNKTKRWGYSLNFMGYIIGSWGTLPQ	A7U5T0	Hepatitis B virus (HBV)
LNPNKTKRWGYSLNFMGYIIGSWGTLPQDHIVLKIKHCFRKLPVNRPIDWKVCQRI	A7U5T0	Hepatitis B virus (HBV)
QDHIVLKIKHCFRKLPVNRPIDWKVCQRIVGLLGFAAPFTQCGYPAFNAFVCMYTS	A7U5T0	Hepatitis B virus (HBV)
RHRLTEKRCRLLLKETLCFPHVADKTYGRKLHLYSHPIVLGFRKIPMGVGLSPFLL	A7U5T3	Hepatitis B virus (HBV)
RKLHLYSHPIVLGFRKIPMGVGLSPFLLAQFTSAICSVVRRAFPHCLAFSYIDDVV	A7U5T3	Hepatitis B virus (HBV)
AQFTSAICSVVRRAFPHCLAFSYIDDVVLGAKSVQHREALYTAVTNFLLSLGIHLN	A7U5T3	Hepatitis B virus (HBV)
LGAKSVQHREALYTAVTNFLLSLGIHLNPNKTKRWGYSLNFMGYIIGSWGTLPQDH	A7U5T3	Hepatitis B virus (HBV)
PNKTKRWGYSLNFMGYIIGSWGTLPQDHIVLKIKHCFRKLPVNRPIDWKVCQRIVG	A7U5T3	Hepatitis B virus (HBV)
IVLKIKHCFRKLPVNRPIDWKVCQRIVGLLGFAAPFTQCGYPALMPLYACIQAKQA	A7U5T3	Hepatitis B virus (HBV)
QRIVGLLGFAAPFTQCGYPALMPLYACIQAKQAFTFSRHFPLPPSTSFLPTPPQEI	A7U5T3	Hepatitis B virus (HBV)
VCPLIPGSSTTSTGPCRTCTTPAQGNLYVSLLLLYKTYRTEIAPVFPSHHPGLSQK	A7UE37	Hepatitis B virus (HBV)
VSLLLLYKTYRTEIAPVFPSHHPGLSQKNLWEWASVRFSWLSLLVPFVQWFVGLSP	A7UE37	Hepatitis B virus (HBV)
NLWEWASVRFSWLSLLVPFVQWFVGLSPTVWLSAIWMMWYWGPSLYSILSPFLPLL	A7UE37	Hepatitis B virus (HBV)
WASVRFSWLSLLVPFVQWFVGLSPTVWLSAIWMMWYWGPSLYSILSPFLPLLPIFF	A7UE37	Hepatitis B virus (HBV)
VCPLIPGSTTTSTGPCKTCTTPAQGKLYVSLTVAVQNLRDGNCTCIPIPSSWAFAK	A7UE38	Hepatitis B virus (HBV)
VSLTVAVQNLRDGNCTCIPIPSSWAFAKYLWEWASVRFSWLSLLVPFVQWFVGLSP	A7UE38	Hepatitis B virus (HBV)
YLWEWASVRFSWLSLLVPFVQWFVGLSPTVWLSAIWMMWYWGPSLYNILSPFIPLL	A7UE38	Hepatitis B virus (HBV)
WASVRFSWLSLLVPFVQWFVGLSPTVWLSAIWMMWYWGPSLYNILSPFIPLLPIFF	A7UE38	Hepatitis B virus (HBV)
LQSLTNLLSSNLSWLSLDVSAAFYHLPLHPAAMPHLLVGSSGLSKYVARLSSDSRI	A7WQH4	Hepatitis B virus (HBV)
HPAAMPHLLVGSSGLSKYVARLSSDSRIFNHQRGTMQNLHDCCSRNLYVSLLLLYQ	A7WQH4	Hepatitis B virus (HBV)
FNHQRGTMQNLHDCCSRNLYVSLLLLYQTFGRKLHLYSHPIILGFRKIPMGVGLSP	A7WQH4	Hepatitis B virus (HBV)
TFGRKLHLYSHPIILGFRKIPMGVGLSPFLLAQFTSAICSVVRRAFPHCLAFSYMD	A7WQH4	Hepatitis B virus (HBV)
FLLAQFTSAICSVVRRAFPHCLAFSYMDDVVLGAKSVQHLESLFTAVTNFLLSLGI	A7WQH4	Hepatitis B virus (HBV)
DVVLGAKSVQHLESLFTAVTNFLLSLGIHLNPNKTKRWGYSLNFMGYVIGCYGSLP	A7WQH4	Hepatitis B virus (HBV)
LFTAVTNFLLSLGIHLNPNKTKRWGYSLNFMGYVIGCYGSLPQDHIIQKIKDCFRK	A7WQH4	Hepatitis B virus (HBV)
LQSLTNLLSSDLSWLSLDVSAAFYHIPLHPAAMPHLLVGSSGLSRYVARLSSNSRI	A7WRW5	Hepatitis B virus (HBV)
HPAAMPHLLVGSSGLSRYVARLSSNSRILNHQHGNMPNLHDSCSRNLYVSLLLLYK	A7WRW5	Hepatitis B virus (HBV)
LNHQHGNMPNLHDSCSRNLYVSLLLLYKTFGRKLHLYSHPIILGFRKIPMGVGLSP	A7WRW5	Hepatitis B virus (HBV)
TFGRKLHLYSHPIILGFRKIPMGVGLSPFLLAQFTSAICSVVRRAFPHCLTFNYID	A7WRW5	Hepatitis B virus (HBV)
FLLAQFTSAICSVVRRAFPHCLTFNYIDDVVLGAKSVQHLESLFTTVTNFLLSLDI	A7WRW5	Hepatitis B virus (HBV)
DVVLGAKSVQHLESLFTTVTNFLLSLDIHLNPNKTKKWSYSLNFIDYVIKSYGSLP	A7WRW5	Hepatitis B virus (HBV)
LFTTVTNFLLSLDIHLNPNKTKKWSYSLNFIDYVIKSYGSLPQEHIILKIKDCFRK	A7WRW5	Hepatitis B virus (HBV)
LQSLTNLLSSDLSWLSLDVSAAFYHIPLHPATMPHLLVGSSRLSRYVAHLSLSGVT	A7WSJ3	Hepatitis B virus (HBV)
HPATMPHLLVGSSRLSRYVAHLSLSGVTPPPQQGNMPNLHNSCSRNLYVSLLLLYQ	A7WSJ3	Hepatitis B virus (HBV)
PPPQQGNMPNLHNSCSRNLYVSLLLLYQTFGRKLHLYSHPIILGFRKIPMGVGLSP	A7WSJ3	Hepatitis B virus (HBV)
DVVLGAKSVQHLESLFTAVTNFLLSLGIHLTPNKTKRWGYSLNFMGYVIGSYGSLP	A7WSJ3	Hepatitis B virus (HBV)
LFTAVTNFLLSLGIHLTPNKTKRWGYSLNFMGYVIGSYGSLPQEHIILKIKDCFRK	A7WSJ3	Hepatitis B virus (HBV)
LQSLTNLLSSNLSWLSLGVSAAFYHIPLHPAAMPHLLVGSSGLSRYVARLPSNSRI	A7WT38	Hepatitis B virus (HBV)
HPAAMPHLLVGSSGLSRYVARLPSNSRILNHQHGTMQNLHVSCSRNLYVSLLLLYQ	A7WT38	Hepatitis B virus (HBV)
LNHQHGTMQNLHVSCSRNLYVSLLLLYQTFGRKLHLYSHPIILGFRKIPIKVGLSP	A7WT38	Hepatitis B virus (HBV)
TFGRKLHLYSHPIILGFRKIPIKVGLSPFLLAQFTSAICSVVRRAFPHCLAFSYMD	A7WT38	Hepatitis B virus (HBV)
FLLAQFTSAICSVVRRAFPHCLAFSYMDDVVLGARSVQHREALFTAVTNFLLSLGI	A7WT38	Hepatitis B virus (HBV)
DVVLGARSVQHREALFTAVTNFLLSLGIHLNPDKTRRWGYSLHFMGYVIGCYGSLP	A7WT38	Hepatitis B virus (HBV)
LFTAVTNFLLSLGIHLNPDKTRRWGYSLHFMGYVIGCYGSLPQDHTRHKLKECFRK	A7WT38	Hepatitis B virus (HBV)
PTGWGLAIGHQRMRGTFVSPLPIHTAELLAACFARSRSGAKLIGTDNSVVLSRKYT	A8CAE2	Hepatitis B virus (HBV)
LAACFARSRSGAKLIGTDNSVVLSRKYTSFPWLLGCAANWILRGTSFVYVPSALNP	A8CAE2	Hepatitis B virus (HBV)
SFPWLLGCAANWILRGTSFVYVPSALNPADDPSRGRLGLYRPLLRLLYRPTTGRTS	A8CAE2	Hepatitis B virus (HBV)
VYVPSALNPADDPSRGRLGLYRPLLRLLYRPTTGRTSLYADSPSVPSHLPNFFTSA	A8CAE2	Hepatitis B virus (HBV)
MENIASGPLGPLLVLQAGFFLLTKILTIPQSLDSWWTSLNFLGGTPVCLGQNSQSQ	A8D298	Hepatitis B virus (HBV)
PQSLDSWWTSLNFLGGTPVCLGQNSQSQISSHSPTYCPPICPGYRWMCLRRFIIFL	A8D298	Hepatitis B virus (HBV)
ISSHSPTYCPPICPGYRWMCLRRFIIFLCILLLCLIFLLVLLDYQGMLPVCPLIPG	A8D298	Hepatitis B virus (HBV)
CILLLCLIFLLVLLDYQGMLPVCPLIPGSSTTSTGPCQTCTTPAQGTSMFPSCCCT	A8D298	Hepatitis B virus (HBV)
SSTTSTGPCQTCTTPAQGTSMFPSCCCTKPTDGNCTCIPSHYLGLSQNTYGGGPQS	A8D298	Hepatitis B virus (HBV)
PCQTCTTPAQGTSMFPSCCCTKPTDGNCTCIPSHYLGLSQNTYGGGPQSVSLGSVH	A8D298	Hepatitis B virus (HBV)
MENIASGFLGPLLVLQAGFFLLARILTIPKSLDSWWTSLNFLGGAPTCPGQNSQSP	A8D6G5	Hepatitis B virus (HBV)
PKSLDSWWTSLNFLGGAPTCPGQNSQSPTSNHSPTSCPPICPGYRWMCLRRFIIFL	A8D6G5	Hepatitis B virus (HBV)
TSNHSPTSCPPICPGYRWMCLRRFIIFLFILLLCLSFLLVLLDYQGMLPVCPLLPG	A8D6G5	Hepatitis B virus (HBV)
FLFILLLCLSFLLVLLDYQGMLPVCPLLPGTSTTSTGPCKTCTTPARNTSMFPSCC	A8D6G5	Hepatitis B virus (HBV)
RVCCQLDPARDVLCLRPVDAESRGRPVSGPFGPLSSPSSSAVPANHGAHLSLRGLP	A8J543	Hepatitis B virus (HBV)
GPFGPLSSPSSSAVPANHGAHLSLRGLPVCAFSSAGPCALRFTSARHMETTVNAHQ	A8J543	Hepatitis B virus (HBV)
VCAFSSAGPCALRFTSARHMETTVNAHQALPKVLHKRTLGLPVMSTTDLEAYFKDS	A8J543	Hepatitis B virus (HBV)
ALPKVLHKRTLGLPVMSTTDLEAYFKDSLFKDWEELGEEIRLMTFVLGGCRHKLVC	A8J543	Hepatitis B virus (HBV)
GLPVMSTTDLEAYFKDSLFKDWEELGEEIRLMTFVLGGCRHKLVCSPAPCNFFTSA	A8J543	Hepatitis B virus (HBV)
ILCWGELMTLATWVGANLDDPGSRDLVVSYVNTNMGLKFRQLLWFHISCLTFGRDT	A8WE38	Hepatitis B virus (HBV)
ANLDDPGSRDLVVSYVNTNMGLKFRQLLWFHISCLTFGRDTVVEYLVSFGVWIRTP	A8WE38	Hepatitis B virus (HBV)
MPLSYQHFRKLLLLDDDAGPLEEELPRLADQDLNHRVAEDLNLGNPNVSIPWTHKV	A9CM66	Hepatitis B virus (HBV)
ADQDLNHRVAEDLNLGNPNVSIPWTHKVGNFTGLYSSTVPVFNPEWQTPSFPNIHL	A9CM66	Hepatitis B virus (HBV)
GNFTGLYSSTVPVFNPEWQTPSFPNIHLHENIIDRCTQFVGPLTVNENRRLKLIMP	A9CM66	Hepatitis B virus (HBV)
HENIIDRCTQFVGPLTVNENRRLKLIMPARFYPNTTKYLPLDKGIKPYYPEHVVNH	A9CM66	Hepatitis B virus (HBV)
ARFYPNTTKYLPLDKGIKPYYPEHVVNHYFQTRHYLHTLWKAGILYKRETTRSASF	A9CM66	Hepatitis B virus (HBV)
YFQTRHYLHTLWKAGILYKRETTRSASFCGSPYSWEQELHHGTSGSRHTHLSASSS	A9CM66	Hepatitis B virus (HBV)
CGSPYSWEQELHHGTSGSRHTHLSASSSSSCFHQSAGRKVAYSHFSTSKRHSSSSH	A9CM66	Hepatitis B virus (HBV)
SSCFHQSAGRKVAYSHFSTSKRHSSSSHAVELHHVPPNSSRSQSQGSVLSCWWLQF	A9CM66	Hepatitis B virus (HBV)
AVELHHVPPNSSRSQSQGSVLSCWWLQFRNSEPCSEYCLFHIVNLIKDWGPCTEHG	A9CM66	Hepatitis B virus (HBV)
RNSEPCSEYCLFHIVNLIKDWGPCTEHGEHRIRTPRTPARVTGGVFLVDKNPHNTA	A9CM66	Hepatitis B virus (HBV)
EHRIRTPRTPARVTGGVFLVDKNPHNTAESRLVVDFSQFSRGNTRVSWPKFAVPNL	A9CM66	Hepatitis B virus (HBV)
ESRLVVDFSQFSRGNTRVSWPKFAVPNLQSLTNLLSSNLSWLSLDVSAAFYHLPLH	A9CM66	Hepatitis B virus (HBV)
QSLTNLLSSNLSWLSLDVSAAFYHLPLHPAAMPHLLVGSSGLSRYVARLSSNSRII	A9CM66	Hepatitis B virus (HBV)
PAAMPHLLVGSSGLSRYVARLSSNSRIINHQHRTMQNLHDSCSRNLYVSLMLLYKT	A9CM66	Hepatitis B virus (HBV)
NHQHRTMQNLHDSCSRNLYVSLMLLYKTYGRKLHLYSHPIILGFRKIPMGVGLSPF	A9CM66	Hepatitis B virus (HBV)
YGRKLHLYSHPIILGFRKIPMGVGLSPFLLAQFTSAICSVVRRAFPHCLAFSYMDD	A9CM66	Hepatitis B virus (HBV)
LLAQFTSAICSVVRRAFPHCLAFSYMDDLVLGAKSEHHLESLYAAVTNFLLSLGIH	A9CM66	Hepatitis B virus (HBV)
LVLGAKSEHHLESLYAAVTNFLLSLGIHLNPHKTKRWGYSLNFMGYVIGSWGTLPQ	A9CM66	Hepatitis B virus (HBV)
LNPHKTKRWGYSLNFMGYVIGSWGTLPQEHIVSKIKQCFRKLPVNRPIDWKVCQRI	A9CM66	Hepatitis B virus (HBV)
EHIVSKIKQCFRKLPVNRPIDWKVCQRIVGLLGFAAPFTQCGYPALMPLYACIQAK	A9CM66	Hepatitis B virus (HBV)
VGLLGFAAPFTQCGYPALMPLYACIQAKQAFTFSPTYKAFLHNQYLNLYPVARQRS	A9CM66	Hepatitis B virus (HBV)
QAFTFSPTYKAFLHNQYLNLYPVARQRSGLCQVFADATPTGWGLAIGHQRMRGTFV	A9CM66	Hepatitis B virus (HBV)
GLCQVFADATPTGWGLAIGHQRMRGTFVSPLPIHTAELLAACFARSRSGAKLIGTD	A9CM66	Hepatitis B virus (HBV)
SPLPIHTAELLAACFARSRSGAKLIGTDNSVVLSRKYTSFPWLLGCTANWILRGTS	A9CM66	Hepatitis B virus (HBV)
NSVVLSRKYTSFPWLLGCTANWILRGTSFVYVPSALNPADDPSRGRLGLHRPLLRL	A9CM66	Hepatitis B virus (HBV)
FVYVPSALNPADDPSRGRLGLHRPLLRLLYRPTTGRTSLYADSPSVPSHLPVRVHF	A9CM66	Hepatitis B virus (HBV)
DDPSRGRLGLHRPLLRLLYRPTTGRTSLYADSPSVPSHLPVRVHFASPLHVAWRPP	A9CM66	Hepatitis B virus (HBV)
MGPPAQGILTSPPAAPPPASTNRQVGRLPTPISPPLRDTHPQAMQWNSTTFHQTLQ	A9CM67	Hepatitis B virus (HBV)
PTPISPPLRDTHPQAMQWNSTTFHQTLQDPRVRALYFPAGGSSSGTVNPAQNTASS	A9CM67	Hepatitis B virus (HBV)
DPRVRALYFPAGGSSSGTVNPAQNTASSISSILSKTGDPVPNMENIVSGLLGPLLV	A9CM67	Hepatitis B virus (HBV)
ISSILSKTGDPVPNMENIVSGLLGPLLVLQAGFFLLTKILTIPQSLDSWWTSLSSL	A9CM67	Hepatitis B virus (HBV)
LQAGFFLLTKILTIPQSLDSWWTSLSSLGGTPVCLGQNLQSQISSHSPTCCPPICP	A9CM67	Hepatitis B virus (HBV)
GGTPVCLGQNLQSQISSHSPTCCPPICPGYPWMCRRRFIISLYILLLCLIFSLVLL	A9CM67	Hepatitis B virus (HBV)
GYPWMCRRRFIISLYILLLCLIFSLVLLDYQGMLPVCPLIPGSSTTSTGPCKTCTT	A9CM67	Hepatitis B virus (HBV)
DYQGMLPVCPLIPGSSTTSTGPCKTCTTPAQGTSMFPSCCCTKPTDGNCTCIPIPS	A9CM67	Hepatitis B virus (HBV)
PAQGTSMFPSCCCTKPTDGNCTCIPIPSSWAFVKYLWEWASVRFSWLSLLVPFVQW	A9CM67	Hepatitis B virus (HBV)
SWAFVKYLWEWASVRFSWLSLLVPFVQWFVGLFPTVWLSVIWMIWYWGPSLNTILS	A9CM67	Hepatitis B virus (HBV)
SWLSLLVPFVQWFVGLFPTVWLSVIWMIWYWGPSLNTILSPFMPRLLIFFCLWVYI	A9CM67	Hepatitis B virus (HBV)
SGGSGGSGGSGGSNALILSHFRKLLLLDDETEAGPLEEELPRLADEDLNRRVAEDL	A9PLI4	Hepatitis B virus (HBV)
MGLSWTVPLEWGKNHSTTNPLGFFPDHQLDPAFRANTRNPDWDHNPNKDHWTEANK	B0B314	Hepatitis B virus (HBV)
LDPAFRANTRNPDWDHNPNKDHWTEANKVGVGAFGPGFTPPHGGLLGWSPQAQGML	B0B314	Hepatitis B virus (HBV)
VGVGAFGPGFTPPHGGLLGWSPQAQGMLKTLPADPPPASTNRQSGRQPTPITPPAG	B0B314	Hepatitis B virus (HBV)
KTLPADPPPASTNRQSGRQPTPITPPAGGSSSGTVNPVPTTASLISSIFSRIGDPA	B0B314	Hepatitis B virus (HBV)
PASTNRQSGRQPTPITPPAGGSSSGTVNPVPTTASLISSIFSRIGDPAPNMESITS	B0B314	Hepatitis B virus (HBV)
MQWNSTTFHQTLQDPRVRALYFPAGGSSSGTVSPAQNTVSAISSILSKTGDPVPNM	B0FC73	Hepatitis B virus (HBV)
SGTVSPAQNTVSAISSILSKTGDPVPNMENIASGLLGPLLVLQAGFFLLTKILTIP	B0FC73	Hepatitis B virus (HBV)
ENIASGLLGPLLVLQAGFFLLTKILTIPQSLDSWWTSLNFLGGAPVCLGQNSQSQI	B0FC73	Hepatitis B virus (HBV)
QSLDSWWTSLNFLGGAPVCLGQNSQSQISSHSPTCCPPICPGYRWMCLRRFIIFLC	B0FC73	Hepatitis B virus (HBV)
SSHSPTCCPPICPGYRWMCLRRFIIFLCILLLCLIFLLVLLDYQGMLPVCPLIPGS	B0FC73	Hepatitis B virus (HBV)
FLCILLLCLIFLLVLLDYQGMLPVCPLIPGSSTTSTGPCNFFTSLMKQETKINYAC	B0FC73	Hepatitis B virus (HBV)
MENIASGLLGPLLVLQAGFFLLTKILTIPQSLDSWWTSLNFLGGAPVCLGQNSQSQ	B0FC74	Hepatitis B virus (HBV)
PQSLDSWWTSLNFLGGAPVCLGQNSQSQISSHSPTCCPPICPGYRWMCLRRFIIFL	B0FC74	Hepatitis B virus (HBV)
ISSHSPTCCPPICPGYRWMCLRRFIIFLCILLLCLIFLLVLLDYQGMLPVCPLIPG	B0FC74	Hepatitis B virus (HBV)
MGGWSSKPRKGMGTNLSVPNPLGFFPDHQLDPAFKANSENPDWDLNPHKDNWPDAN	B0FC75	Hepatitis B virus (HBV)
QLDPAFKANSENPDWDLNPHKDNWPDANKVGVGAFGPGFTPPHGGLLGWSPQAQGL	B0FC75	Hepatitis B virus (HBV)
NKVGVGAFGPGFTPPHGGLLGWSPQAQGLLTTVPAAPPPASPIGSQEGSLPPYLHL	B0FC75	Hepatitis B virus (HBV)
SLNFLGGTTVCLGQNSQSPTSNHSPTSCPPTCPGYRWMCLRRFIIFLFILLLCLIF	B0LSI0	Hepatitis B virus (HBV)
PPTCPGYRWMCLRRFIIFLFILLLCLIFLLVLLDYQGMLPVCPLIPGSSTTSMGPC	B0LSI0	Hepatitis B virus (HBV)
LLVLLDYQGMLPVCPLIPGSSTTSMGPCRTCTTTAQGTSMYPSCCCTKPSDGNCTC	B0LSI0	Hepatitis B virus (HBV)
RTCTTTAQGTSMYPSCCCTKPSDGNCTCIPIPSSWAFGKFLWEWASARFSWLSLLV	B0LSI0	Hepatitis B virus (HBV)
CCTKPSDGNCTCIPIPSSWAFGKFLWEWASARFSWLSLLVPFVQWFVGLSPTVWLK	B0LSI0	Hepatitis B virus (HBV)
MAGRLCCQRDLARDVLCLRPVGAESRGRPFSGPLGTLSSPSPSAVSTDHGAHLSLR	B0YGJ2	Hepatitis B virus (HBV)
PFSGPLGTLSSPSPSAVSTDHGAHLSLRGLPVCAFSSAGPCALRFTSARRMETPVN	B0YGJ2	Hepatitis B virus (HBV)
GLPVCAFSSAGPCALRFTSARRMETPVNAHQFLLKVLHKRTLGLSAMSTTDLEAYF	B0YGJ2	Hepatitis B virus (HBV)
AHQFLLKVLHKRTLGLSAMSTTDLEAYFKDCWFYDWEEWGEEIRLQEFVLEGCRHK	B0YGJ2	Hepatitis B virus (HBV)
GLSAMSTTDLEAYFKDCWFYDWEEWGEEIRLQEFVLEGCRHKLVCAPAPCNFLKSA	B0YGJ2	Hepatitis B virus (HBV)
MAARLRCQLDPARDVLCLRPVGAESRGRPFSGPLGTLSSPSTSAVSTDHGAHLSLR	B0YGK0	Hepatitis B virus (HBV)
PFSGPLGTLSSPSTSAVSTDHGAHLSLRGLPVCAFSSAGPCALRFTSARRMETTVN	B0YGK0	Hepatitis B virus (HBV)
GLPVCAFSSAGPCALRFTSARRMETTVNAHQFLPKVLHKRTLGLSAMSTTDLEAYF	B0YGK0	Hepatitis B virus (HBV)
AHQFLPKVLHKRTLGLSAMSTTDLEAYFKDCLFKDWEELGEEISLSLRRWRDKLVC	B0YGK0	Hepatitis B virus (HBV)
RTLGLSAMSTTDLEAYFKDCLFKDWEELGEEISLSLRRWRDKLVCPPTPWNFFTSS	B0YGK0	Hepatitis B virus (HBV)
AAMPHLLVGSSGLSGYVARLSSTSRIHDHQHGTLQNLHNSCTRNLYVSLLLLFQTL	B0YJF9	Hepatitis B virus (HBV)
HQHGTLQNLHNSCTRNLYVSLLLLFQTLGRKLHLYSHPIILGFRKIPMGVGLSPFL	B0YJF9	Hepatitis B virus (HBV)
GRKLHLYSHPIILGFRKIPMGVGLSPFLMAQFTSAICSVVRRAFPHCLAFSYIDDL	B0YJF9	Hepatitis B virus (HBV)
MAQFTSAICSVVRRAFPHCLAFSYIDDLVLGAKSVQHLESLYTAVTNFLLSVGIHL	B0YJF9	Hepatitis B virus (HBV)
QFTSAICSVVRRAFPHCLAFSYIDDLVLGAKSVQHLESLYTAVTNFLLSVGIHLNP	B0YJF9	Hepatitis B virus (HBV)
LLCLIFLLVLLDYQGMLPVCPLLPGSTTTSTGPCKTCTTLAQGTSMFPSCCCSKPS	B0YJG0	Hepatitis B virus (HBV)
TSTGPCKTCTTLAQGTSMFPSCCCSKPSDGNCTCIPIPSSWALGKYLWEWASARFS	B0YJG0	Hepatitis B virus (HBV)
DGNCTCIPIPSSWALGKYLWEWASARFSWLSLLVRFVQWCVGLSPTVWLLVILMIW	B0YJG0	Hepatitis B virus (HBV)
SWLSLLVRFVQWCVGLSPTVWLLVILMIWYWGPNLCSILSPFIPLLPIFCYLWVSI	B0YJG0	Hepatitis B virus (HBV)
LLCLIFLLVLLDYQGMLPVCPLLPGTSTTSTGPCKTCTIPAQGTSMFPSCCCTKPS	B0YJQ2	Hepatitis B virus (HBV)
TSTGPCKTCTIPAQGTSMFPSCCCTKPSDGNCTCIPIPSSWAFARFLWEWASVRFS	B0YJQ2	Hepatitis B virus (HBV)
DGNCTCIPIPSSWAFARFLWEWASVRFSWLSLLVPFVQWFVGLSPTVWLSVMWMMW	B0YJQ2	Hepatitis B virus (HBV)
SWLSLLVPFVQWFVGLSPTVWLSVMWMMWYWGPSLHNILSPFLPLLPIFFCLWVYI	B0YJQ2	Hepatitis B virus (HBV)
MQLFHLCLIISCSCPTFQASKLCLGWLWDMDIDTYKEFGASVELLSFLPSDFFPNI	B0YK70	Hepatitis B virus (HBV)
DMDIDTYKEFGASVELLSFLPSDFFPNIRDLLDTANALYREALESPEHCSAHHTAL	B0YK70	Hepatitis B virus (HBV)
RDLLDTANALYREALESPEHCSAHHTALRQAIVCWGELMNLATWVGGNLEDPGSRE	B0YK70	Hepatitis B virus (HBV)
RQAIVCWGELMNLATWVGGNLEDPGSRELVVGYVNVNMGLKIRQLLWFHISCLTFG	B0YK70	Hepatitis B virus (HBV)
LVVGYVNVNMGLKIRQLLWFHISCLTFGRETVLEFLVSFGVWIRTPPAYRPPNAPI	B0YK70	Hepatitis B virus (HBV)
RETVLEFLVSFGVWIRTPPAYRPPNAPILSTLPETTVIRQRGRTPRRRTPSPRRRR	B0YK70	Hepatitis B virus (HBV)
TPPAYRPPNAPILSTLPETTVIRQRGRTPRRRTPSPRRRRSKSPRRKRSQSRDSQC	B0YK70	Hepatitis B virus (HBV)
MAARLYCQLDSSRDVLCLRPVGAESRGRPLSGPFGHFSSPSLSNIPNDHGAHLSFH	B0YPT1	Hepatitis B virus (HBV)
PLSGPFGHFSSPSLSNIPNDHGAHLSFHCLPVCAFSSDGPCALRFTSARCMATTVN	B0YPT1	Hepatitis B virus (HBV)
CLPVCAFSSDGPCALRFTSARCMATTVNDHQMLRKLLHKRAVGLPAISTADLEAYF	B0YPT1	Hepatitis B virus (HBV)
DHQMLRKLLHKRAVGLPAISTADLEAYFKDCVFKDWEELGEEIRLKVFVLRGCRHK	B0YPT1	Hepatitis B virus (HBV)
GLPAISTADLEAYFKDCVFKDWEELGEEIRLKVFVLRGCRHKLVCAPSSCNFFTSA	B0YPT1	Hepatitis B virus (HBV)
MPLSYQHFRKLLLLDDEAGPLEEELPRLADEGLIAASQKISISGISMLVSLGLIRW	B1ABK6	Hepatitis B virus (HBV)
ADEGLIAASQKISISGISMLVSLGLIRWEILLGFILLLYLSLILTGKLPPFLTFIY	B1ABK6	Hepatitis B virus (HBV)
LGLIRWEILLGFILLLYLSLILTGKLPPFLTFIYRRALLIDVNNMWALLQLMKKGD	B1ABK6	Hepatitis B virus (HBV)
MGGWSSKPRQGMGTNLSVPNPLGFFPDHQLDPAFGANSNNPDWDFNPNKDHWPEAN	B1ABL1	Hepatitis B virus (HBV)
QLDPAFGANSNNPDWDFNPNKDHWPEANQAMQWNSTTFHQALLDPRVRGLHFPAGG	B1ABL1	Hepatitis B virus (HBV)
QAMQWNSTTFHQALLDPRVRGLHFPAGGSSSGTVNPVPTTVSPISSIFSRTGDPAP	B1ABL1	Hepatitis B virus (HBV)
SSSGTVNPVPTTVSPISSIFSRTGDPAPNMESTTSGFLGPLLVLQAGFFLLTRILT	B1ABL1	Hepatitis B virus (HBV)
NMESTTSGFLGPLLVLQAGFFLLTRILTIPQSLDSWWTSLNFLGGAPTCPGQNSQS	B1ABL1	Hepatitis B virus (HBV)
LVLQAGFFLLTRILTIPQSLDSWWTSLNFLGGAPTCPGQNSQSPTSNHSLTSCPPI	B1ABL1	Hepatitis B virus (HBV)
MPLSYQHFRKLLLLDVEAGPLEEELPRLADEGLNRRVAEDLKLGNLNVSIPWTHKV	B1ABL4	Hepatitis B virus (HBV)
ADEGLNRRVAEDLKLGNLNVSIPWTHKVGNFTGLYSSTVPVFNPDWQTPSFPHIHL	B1ABL4	Hepatitis B virus (HBV)
GNFTGLYSSTVPVFNPDWQTPSFPHIHLQEDIINRCQQYVGPLTVNEKRRLKLIMP	B1ABL4	Hepatitis B virus (HBV)
YFKTRHYLHTLWKAGILYKRETTRSASFCGSPYSWEQELQHGRLVFQTSTRHGDES	B1ABL4	Hepatitis B virus (HBV)
CGSPYSWEQELQHGRLVFQTSTRHGDESFCSQSSGILSRSPVGPGVQSQLKQSRLG	B1ABL4	Hepatitis B virus (HBV)
FCSQSSGILSRSPVGPGVQSQLKQSRLGLQPQQGSLARGKSGHAVELHNIPPSSAR	B1ABL4	Hepatitis B virus (HBV)
LQPQQGSLARGKSGHAVELHNIPPSSARSQSEGPIFSCWWLQFRNSKPCSDYCLTH	B1ABL4	Hepatitis B virus (HBV)
SQSEGPIFSCWWLQFRNSKPCSDYCLTHIVNLLEDWGPCTEHGEHNIRIPRTPARV	B1ABL4	Hepatitis B virus (HBV)
IVNLLEDWGPCTEHGEHNIRIPRTPARVTGGVFLVDKNPHNTTESRLVVDFSQFSR	B1ABL4	Hepatitis B virus (HBV)
TGGVFLVDKNPHNTTESRLVVDFSQFSRGSTHVSWPKFAVPNLQSLTNLLSSNLTW	B1ABL4	Hepatitis B virus (HBV)
GSTHVSWPKFAVPNLQSLTNLLSSNLTWLSLDVSAAFYHIPLHPAAMPHLLVGSSG	B1ABL4	Hepatitis B virus (HBV)
LSLDVSAAFYHIPLHPAAMPHLLVGSSGLPRYVARLSSTSRNINYQHGTMQDLHDS	B1ABL4	Hepatitis B virus (HBV)
LPRYVARLSSTSRNINYQHGTMQDLHDSCSRNLYVSLLLLYKTFGRKLHLYSHPII	B1ABL4	Hepatitis B virus (HBV)
CSRNLYVSLLLLYKTFGRKLHLYSHPIILGFRKIPMGVGLSPFLLAQFTSAICSVV	B1ABL4	Hepatitis B virus (HBV)
LGFRKIPMGVGLSPFLLAQFTSAICSVVRRAFPHCLAFSYMDDVVLGAKSAQHLES	B1ABL4	Hepatitis B virus (HBV)
RRAFPHCLAFSYMDDVVLGAKSAQHLESLFTSITSFLLSLGIHLNPNKTKRWGYSL	B1ABL4	Hepatitis B virus (HBV)
LFTSITSFLLSLGIHLNPNKTKRWGYSLNFMGYVIGSWGTLPQEHIVLKIKQCFRK	B1ABL4	Hepatitis B virus (HBV)
NFMGYVIGSWGTLPQEHIVLKIKQCFRKLPANRPIDWNVCQRIAGLLGFAAPFTQC	B1ABL4	Hepatitis B virus (HBV)
LPANRPIDWNVCQRIAGLLGFAAPFTQCGYPALMPLYACIQSKQAFTFSPTYKAFL	B1ABL4	Hepatitis B virus (HBV)
GYPALMPLYACIQSKQAFTFSPTYKAFLCKQYLNLYPVARQRSGLCQVFSDATPTG	B1ABL4	Hepatitis B virus (HBV)
CKQYLNLYPVARQRSGLCQVFSDATPTGWGLAIGHRRMRGTFVAPLPIHTAELLAA	B1ABL4	Hepatitis B virus (HBV)
WGLAIGHRRMRGTFVAPLPIHTAELLAACFARSRSGAKLIGTDNSVVLSRKYTSFP	B1ABL4	Hepatitis B virus (HBV)
CFARSRSGAKLIGTDNSVVLSRKYTSFPWLLGCAANWILRGTSFVYVPSALNPADD	B1ABL4	Hepatitis B virus (HBV)
WLLGCAANWILRGTSFVYVPSALNPADDPSRGRLGLYRPLLHLPFRPTTGRTSLYA	B1ABL4	Hepatitis B virus (HBV)
PSRGRLGLYRPLLHLPFRPTTGRTSLYAVSPSVPSHLPDRVHFASPLHVAWRPPWT	B1ABL4	Hepatitis B virus (HBV)
VSPSVPSHLPDRVHFASPLHVAWRPPWTPTRSCPRSYIRGLLDSQQCQRPTLRHTS	B1ABL4	Hepatitis B virus (HBV)
SPLHVAWRPPWTPTRSCPRSYIRGLLDSQQCQRPTLRHTSKTVCLKTGRSWGRRVG	B1ABL4	Hepatitis B virus (HBV)
MAARLCCQLDPARDVLCLRPVGAESRGRPLPGPLGALPPASPPVVPTDHGAHLSLR	B1ABN9	Hepatitis B virus (HBV)
PLPGPLGALPPASPPVVPTDHGAHLSLRGLPVCAFSSAGPCALRFTSARRMETTVN	B1ABN9	Hepatitis B virus (HBV)
GLPVCAFSSAGPCALRFTSARRMETTVNAHRNLPKVLHKRTLGLSAMSTTDLEAYF	B1ABN9	Hepatitis B virus (HBV)
AHRNLPKVLHKRTLGLSAMSTTDLEAYFKDCVFNEWEELGEEVRLKVFVLGGCRHK	B1ABN9	Hepatitis B virus (HBV)
KDCVFNEWEELGEEVRLKVFVLGGCRHKLVCSQHHATFSPLPNHLMFMSYCSSLQA	B1ABN9	Hepatitis B virus (HBV)
LGEEVRLKVFVLGGCRHKLVCSQHHATFSPLPNHLMFMSYCSSLQAVPRVALGHGH	B1ABN9	Hepatitis B virus (HBV)
MQLFHLCLIISCSCPTVQASKLCLGWLWGMDIDPYKEFGASVELLSFLPSDFFPSI	B1ABP0	Hepatitis B virus (HBV)
GMDIDPYKEFGASVELLSFLPSDFFPSIRDLLDTASALYREALESPEHCSPHHTAL	B1ABP0	Hepatitis B virus (HBV)
RDLLDTASALYREALESPEHCSPHHTALRQAIPCWGELMNLATWVGSNLEDPASRE	B1ABP0	Hepatitis B virus (HBV)
EHCSPHHTALRQAIPCWGELMNLATWVGSNLEDPASRELVVSYVNVNMGLKIRQLL	B1ABP0	Hepatitis B virus (HBV)
MGMNLSVPNPLGFFPDHQLDPAFGANSNNPDWDFNPNKDHWPEANQVGHPQAMQWN	B1ABR1	Hepatitis B virus (HBV)
NPDWDFNPNKDHWPEANQVGHPQAMQWNSTTFHQALLDPRVRGLYFPAGGSSSGTV	B1ABR1	Hepatitis B virus (HBV)
STTFHQALLDPRVRGLYFPAGGSSSGTVNPVPTTVSPISSIFSRTGDPAPNMESTT	B1ABR1	Hepatitis B virus (HBV)
NPVPTTVSPISSIFSRTGDPAPNMESTTSGFLGPLLVLQAGFFLLTRILTIPQSLD	B1ABR1	Hepatitis B virus (HBV)
GDPAPNMESTTSGFLGPLLVLQAGFFLLTRILTIPQSLDSWWTSLNFLGGAPTCPG	B1ABR1	Hepatitis B virus (HBV)
GMLPVCPLILRSSTNSTGPYPLCTTTVQGTSMSPYCCCIKPSDANCTCIRIPSSWA	B1NYA4	Hepatitis B virus (HBV)
GTSMSPYCCCIKPSDANCTCIRIPSSWAFGKYLWEWASARFSWLNSLVPFVRWFVG	B1NYA4	Hepatitis B virus (HBV)
FGKYLWEWASARFSWLNSLVPFVRWFVGLSPTVWLSVIWMMWYWGPSLYNILSPFL	B1NYA4	Hepatitis B virus (HBV)
SWLNSLVPFVRWFVGLSPTVWLSVIWMMWYWGPSLYNILSPFLPLLPIFFCLWVYI	B1NYA4	Hepatitis B virus (HBV)
GFLAPLLVLQAGFFLLTRILTIPQSLDSWWTSLNFLGGTTVCLGQNSQSPTSNHSP	B1NYA6	Hepatitis B virus (HBV)
WWTSLNFLGGTTVCLGQNSQSPTSNHSPTSCPPTCPGYRWMCLRRFIIFLFILLLC	B1NYA6	Hepatitis B virus (HBV)
TSCPPTCPGYRWMCLRRFIIFLFILLLCLIFLLALLDSQGILPVCPLIPESSTNST	B1NYA6	Hepatitis B virus (HBV)
LIFLLALLDSQGILPVCPLIPESSTNSTGPCRTFMTTAQGTSIHPSCCCTKPSDRN	B1NYA6	Hepatitis B virus (HBV)
GPCRTFMTTAQGTSIHPSCCCTKPSDRNCTCIPIPSSWAFGKFLWEWASARFSWLS	B1NYA6	Hepatitis B virus (HBV)
CTCIPIPSSWAFGKFLWEWASARFSWLSLLAPFVQWFVGLSPTVWLSVIWMMWYWG	B1NYA6	Hepatitis B virus (HBV)
TCIPIPSSWAFGKFLWEWASARFSWLSLLAPFVQWFVGLSPTVWLSVIWMMWYWGP	B1NYA6	Hepatitis B virus (HBV)
TSTVSCRTCMTPAQGTSMYPSCCCTKPTDGNCTCIPIPPSWAFGKFLWGLASARFS	B1NYA8	Hepatitis B virus (HBV)
TDGNCTCIPIPPSWAFGKFLWGLASARFSWLNLLVPFVRWFVELSPTVWLSVIWMM	B1NYA8	Hepatitis B virus (HBV)
TSRGTCRNCMLNAPGTSMSPFCCCTKPSDGNCTCIPIPSSWAFGKFLWGWASARFS	B1NYB5	Hepatitis B virus (HBV)
SDGNCTCIPIPSSWAFGKFLWGWASARFSWLSSLVQFVQWFVGLSPTVWLSVIWMI	B1NYB5	Hepatitis B virus (HBV)
MGQNLSTSNPLGFFPDHQLDPAFRANTANPDWDFNPNKDTWPDANKVGAGAFGLGF	B1NYB7	Hepatitis B virus (HBV)
NPDWDFNPNKDTWPDANKVGAGAFGLGFTPPHGSLLGWSPQAQGILQTLPANPPPA	B1NYB7	Hepatitis B virus (HBV)
TPPHGSLLGWSPQAQGILQTLPANPPPASTNRQSGRQPTPLSPPLRNTHPQAMQWN	B1NYB7	Hepatitis B virus (HBV)
STNRQSGRQPTPLSPPLRNTHPQAMQWNSTTFHHTLQDPRVRGLYFPAGGSSSGTV	B1NYB7	Hepatitis B virus (HBV)
STTFHHTLQDPRVRGLYFPAGGSSSGTVNPVPTTASPLSSIFSRIGDPALSMENIT	B1NYB7	Hepatitis B virus (HBV)
NPVPTTASPLSSIFSRIGDPALSMENITSGFLGPLLVLQAGFFLLTRILRIPQSLD	B1NYB7	Hepatitis B virus (HBV)
SGFLGPLLVLQAGFFLLTRILRIPQSLDSWWTSLNFQGGTTVCLGQNSQSPTFNHS	B1NYB7	Hepatitis B virus (HBV)
SWWTSLNFQGGTTVCLGQNSQSPTFNHSPTSCPPTCPGYRWMCLRRFIIFLFILLL	B1NYB7	Hepatitis B virus (HBV)
PTSCPPTCPGYRWMCLRRFIIFLFILLLCLIFSLALLDYRGMLPVCPPMLASSNTS	B1NYB7	Hepatitis B virus (HBV)
CLIFSLALLDYRGMLPVCPPMLASSNTSRGTCRSCMIHAPGTSMSPFCCCTKPSDG	B1NYB7	Hepatitis B virus (HBV)
RGTCRSCMIHAPGTSMSPFCCCTKPSDGNCTCIPIPSSWAFGKFLWGWASARFSWL	B1NYB7	Hepatitis B virus (HBV)
NCTCIPIPSSWAFGKFLWGWASARFSWLSSLVQFVQWFVGLSPTVWLSVIWMIWYW	B1NYB7	Hepatitis B virus (HBV)
SWLSSLVQFVQWFVGLSPTVWLSVIWMIWYWGPSLYSILSPFLPLLPISFYLWVYI	B1NYB7	Hepatitis B virus (HBV)
MENITSGFLGPLLVLQAGFFLLTRILRIPQSLDSWWTSLNFQGGTTVCLGQNSQSP	B1NYB9	Hepatitis B virus (HBV)
PQSLDSWWTSLNFQGGTTVCLGQNSQSPTFNHSPTSCPPTCPGYRWMCLRRFIIFL	B1NYB9	Hepatitis B virus (HBV)
TFNHSPTSCPPTCPGYRWMCLRRFIIFLFILLLCLIFSLALLDYRGMLPVCPPMLA	B1NYB9	Hepatitis B virus (HBV)
FILLLCLIFSLALLDYRGMLPVCPPMLASSNTSRGTCRSCMIHAPGTSMSPFCCCT	B1NYB9	Hepatitis B virus (HBV)
SSNTSRGTCRSCMIHAPGTSMSPFCCCTKPSDGNCTCIPIPSSWAFGKFLWGWASA	B1NYB9	Hepatitis B virus (HBV)
KPSDGNCTCIPIPSSWAFGKFLWGWASARFSWLSSLVQFVQWFVGLSPTVWLSVIW	B1NYB9	Hepatitis B virus (HBV)
RFSWLSSLVQFVQWFVGLSPTVWLSVIWMIWYWGPSLYSILSPFLPLLPISFYLWV	B1NYB9	Hepatitis B virus (HBV)
GGSGGSGGSGGSGGSGGSGGSGGSMQLFHLCLIISLFMSHCSSLQAVPWVALGHGH	B2CSB1	Hepatitis B virus (HBV)
MDIDTYKEFGASVELLSFLPSDFFPSIRDLLDTASALYREALESPEHCSPHHTALR	B2LRW8	Hepatitis B virus (HBV)
QAILCWGELMNLATWVGSNLEDPASRELVVGYVNVNMGLKLRQLLWFHISCLTFGR	B2LRW8	Hepatitis B virus (HBV)
VVGYVNVNMGLKLRQLLWFHISCLTFGRETVLEYLVSFGVWIRTPTAYRPPNAPIL	B2LRW8	Hepatitis B virus (HBV)
ETVLEYLVSFGVWIRTPTAYRPPNAPILSTLPETTVVRRRGRSPRRRTPSPRRRRS	B2LRW8	Hepatitis B virus (HBV)
STLPETTVVRRRGRSPRRRTPSPRRRRSQSPRRRRSKSRESQCWYPLDSQGGKLYW	B2LRW8	Hepatitis B virus (HBV)
RRRGRSPRRRTPSPRRRRSQSPRRRRSKSRESQCWYPLDSQGGKLYWALFFYCTCL	B2LRW8	Hepatitis B virus (HBV)
MDIDPYKEFGASAELLSFLPSDFFPSIRDLLDTASAMFREALESPEHCSPHHTALR	B2LW85	Hepatitis B virus (HBV)
DLLDTASAMFREALESPEHCSPHHTALRQAILCWGELMNLATWVGSNLEDPASREL	B2LW85	Hepatitis B virus (HBV)
QAILCWGELMNLATWVGSNLEDPASRELVVGYVNVNMGIKLRQLLWFHISCLTFGR	B2LW85	Hepatitis B virus (HBV)
VVGYVNVNMGIKLRQLLWFHISCLTFGRETVLEYLVSFGVWIRTPPAYRPANAPIL	B2LW85	Hepatitis B virus (HBV)
IKLRQLLWFHISCLTFGRETVLEYLVSFGVWIRTPPAYRPANAPILSTLPEHTVVR	B2LW85	Hepatitis B virus (HBV)
MGGWSSNPRQGMGTAQGILTTVPAAPPPASTNRQSGRQPTPISPPLRDSHPQAMQW	B2LW99	Hepatitis B virus (HBV)
ASTNRQSGRQPTPISPPLRDSHPQAMQWNSTTFLQALLDPKVRGLYLPAGGSGSGT	B2LW99	Hepatitis B virus (HBV)
NSTTFLQALLDPKVRGLYLPAGGSGSGTVNPVPTTASPISLIFSRTGDPAPNMEST	B2LW99	Hepatitis B virus (HBV)
VNPVPTTASPISLIFSRTGDPAPNMESTTLGFLGPLLVLQAGFFLLTRILTIPQSL	B2LW99	Hepatitis B virus (HBV)
TLGFLGPLLVLQAGFFLLTRILTIPQSLDSWWTSLNFLGGAPTCPGQNSQSPTSNH	B2LW99	Hepatitis B virus (HBV)
MAAGVCCQLDPARDVLCLRPLGAESRGRPVSGPFGPLPSPSSSAVPADHGAHLSLR	B2LWA0	Hepatitis B virus (HBV)
PVSGPFGPLPSPSSSAVPADHGAHLSLRGLPVCAFSSAGPCALRFTSARRMETTVN	B2LWA0	Hepatitis B virus (HBV)
GLPVCAFSSAGPCALRFTSARRMETTVNAHQVLPKVLHKRTLGLSAMSTTDLEAYF	B2LWA0	Hepatitis B virus (HBV)
AHQVLPKVLHKRTLGLSAMSTTDLEAYFKDCVFNAHQVLPKVLYKRTLGLSAMSTT	B2LWA0	Hepatitis B virus (HBV)
EAYFKDCVFNAHQVLPKVLYKRTLGLSAMSTTDLEAYFKDCVFKDWEELGEETRRL	B2LWA0	Hepatitis B virus (HBV)
MAARVCCQLDPARDVLCLRPVGAESRGRPVSGPFGTLPSPSSSAVPADHGAHLSLR	B2LWE0	Hepatitis B virus (HBV)
PVSGPFGTLPSPSSSAVPADHGAHLSLRGLPVCAFSSAGPCALRFTSARRMETTVN	B2LWE0	Hepatitis B virus (HBV)
GLPVCAFSSAGPCALRFTSARRMETTVNAHQVLPKVLHKRTLGLSAMSTTARSYIR	B2LWE0	Hepatitis B virus (HBV)
AHQVLPKVLHKRTLGLSAMSTTARSYIRGLLDSQQCQRPTLRHTSKTVCLKTGRSW	B2LWE0	Hepatitis B virus (HBV)
LPKVLHKRTLGLSAMSTTARSYIRGLLDSQQCQRPTLRHTSKTVCLKTGRSWGRRY	B2LWE0	Hepatitis B virus (HBV)
MGGWSSKPRKGMGTNLSVPNPLGFFPDHQLDPAFGANSNNPDWDFNPIKDHWPAAK	B2Y6K4	Hepatitis B virus (HBV)
QLDPAFGANSNNPDWDFNPIKDHWPAAKQVGVGAFGPGLTPPHGGILGWSPQAQGI	B2Y6K4	Hepatitis B virus (HBV)
QVGVGAFGPGLTPPHGGILGWSPQAQGILTTVSTIPPPASTNRQSGRQPTPISPPL	B2Y6K4	Hepatitis B virus (HBV)
LTTVSTIPPPASTNRQSGRQPTPISPPLRDSHPQAMQWNSTAFHQALQDPRVRGLY	B2Y6K4	Hepatitis B virus (HBV)
RDSHPQAMQWNSTAFHQALQDPRVRGLYFPAGGSSSGTVNPAPNIASHISSISART	B2Y6K4	Hepatitis B virus (HBV)
VRGLYFPAGGSSSGTVNPAPNIASHISSISARTGDPVTNMENITSGFLGPLLVLQA	B2Y6K4	Hepatitis B virus (HBV)
NPDWDFNPNKDTWPDANKVGAGAFGLGFTPPHGGLLGWSPQAQGIIQTLPANPPPA	B2Y6K7	Hepatitis B virus (HBV)
TPPHGGLLGWSPQAQGIIQTLPANPPPASTNRQSGRQPTPLSPPLRNTHPQAMQWN	B2Y6K7	Hepatitis B virus (HBV)
STNRQSGRQPTPLSPPLRNTHPQAMQWNSTTFHQTLQDPRVRGLYFPAGGSSSGTV	B2Y6K7	Hepatitis B virus (HBV)
STTFHQTLQDPRVRGLYFPAGGSSSGTVNPVPTTASHLSSIFSRIGDPALNMENIT	B2Y6K7	Hepatitis B virus (HBV)
VRGLYFPAGGSSSGTVNPVPTTASHLSSIFSRIGDPALNMENITSGFLGPLLVLQA	B2Y6K7	Hepatitis B virus (HBV)
TPPHGGLLGWSPQAQGIIQTLPANPPPASTNRQSGRQPTPLSPPLRDTHPQAMQWG	B2Y6N9	Hepatitis B virus (HBV)
STNRQSGRQPTPLSPPLRDTHPQAMQWGSTTFHQTLQDPRVRGLYFPAGGSSSGTV	B2Y6N9	Hepatitis B virus (HBV)
THPQAMQWGSTTFHQTLQDPRVRGLYFPAGGSSSGTVNPVPTTASPISSIFSRIGD	B2Y6N9	Hepatitis B virus (HBV)
PHLHDSCSRNLYVSLLLLYQTFGRKLHLYSHPIILGFRKIPMGVGLSPFLMAQFTS	B3FK70	Hepatitis B virus (HBV)
YSHPIILGFRKIPMGVGLSPFLMAQFTSAICSVVRRAFPHCLAFSYVDDVVLGAKS	B3FK70	Hepatitis B virus (HBV)
AICSVVRRAFPHCLAFSYVDDVVLGAKSVQHLESLFTAVTNFLMSLGIHLNPNKTK	B3FK70	Hepatitis B virus (HBV)
VQHLESLFTAVTNFLMSLGIHLNPNKTKRWGYSLNFMGYVIGCYGSLPQEHIVQKI	B3FK70	Hepatitis B virus (HBV)
HLNPNKTKRWGYSLNFMGYVIGCYGSLPQEHIVQKIKECFRKLPINRPIDWKVCQR	B3FK70	Hepatitis B virus (HBV)
ANLHDSCSRQLYISLMLLYKTYGRKLHLYSHPIILGFRKIPMGVGLSPFLLAQFTS	B3FK97	Hepatitis B virus (HBV)
YSHPIILGFRKIPMGVGLSPFLLAQFTSAICSVVRRAFPHCLAFSYMDDVVLGAKS	B3FK97	Hepatitis B virus (HBV)
AICSVVRRAFPHCLAFSYMDDVVLGAKSVQHLESLYTAVTNFLLSLGIHLNPNKTK	B3FK97	Hepatitis B virus (HBV)
VQHLESLYTAVTNFLLSLGIHLNPNKTKRWGYSLNFMGYVIGSWGSLPQDHIVQKI	B3FK97	Hepatitis B virus (HBV)
IHLNPNKTKRWGYSLNFMGYVIGSWGSLPQDHIVQKIKHCFRKLPVNRPIDWKVCQ	B3FK97	Hepatitis B virus (HBV)
IFLLVLLDFRGMLPVCPLLPGSLLPGSSTTSTGPCRTCTTSAQGNSTYPSCCCTKP	B3GMT2	Hepatitis B virus (HBV)
TTSTGPCRTCTTSAQGNSTYPSCCCTKPSDGNCTCIPIPSSWALGKFLWELASARF	B3GMT2	Hepatitis B virus (HBV)
SDGNCTCIPIPSSWALGKFLWELASARFSWLSLLVPFVQWFAGLSPTVWLSVIWMM	B3GMT2	Hepatitis B virus (HBV)
ALGKFLWELASARFSWLSLLVPFVQWFAGLSPTVWLSVIWMMWYWGPRLCTILSPF	B3GMT2	Hepatitis B virus (HBV)
MGAPLSTTRRGMGQNLSVPNPLGFFPDHQLDPLFRANSSSPDWDFNKNKDNWPMAN	B3V3Q2	Hepatitis B virus (HBV)
QLDPLFRANSSSPDWDFNKNKDNWPMANKVGVGGYGPGFTPPHGGLLGWSPQAQGV	B3V3Q2	Hepatitis B virus (HBV)
KVGVGGYGPGFTPPHGGLLGWSPQAQGVLTTLPANPPPAPTNRRSGRKPTPVSPPA	B3V3Q2	Hepatitis B virus (HBV)
LTTLPANPPPAPTNRRSGRKPTPVSPPAGGSSSETQNPAPTIASLTSSIFLKTGAP	B3V3Q2	Hepatitis B virus (HBV)
GGSSSETQNPAPTIASLTSSIFLKTGAPATNMDNITSGLLGPLHVSQAVCSLLTKI	B3V3Q2	Hepatitis B virus (HBV)
ATNMDNITSGLLGPLHVSQAVCSLLTKILTIPQRLDSWWTSLNFLGGTPGCPGQNS	B3V3Q2	Hepatitis B virus (HBV)
LTIPQRLDSWWTSLNFLGGTPGCPGQNSQSPTSNHLPTSCPPTCPGYRWMCLRRFI	B3V3Q2	Hepatitis B virus (HBV)
QSPTSNHLPTSCPPTCPGYRWMCLRRFIIFLFILLLCLIFLLVLLDYQGMLPVCPL	B3V3Q2	Hepatitis B virus (HBV)
IFLFILLLCLIFLLVLLDYQGMLPVCPLLPGSTTTSTGPCKTCTTLAQGTSMFPSC	B3V3Q2	Hepatitis B virus (HBV)
LPGSTTTSTGPCKTCTTLAQGTSMFPSCCCSKPSDGNCTCIPIPSSWALGKYLWEW	B3V3Q2	Hepatitis B virus (HBV)
CCSKPSDGNCTCIPIPSSWALGKYLWEWASARFSWLSLLVQFVQWCVGLSPTVWLL	B3V3Q2	Hepatitis B virus (HBV)
ASARFSWLSLLVQFVQWCVGLSPTVWLLVIWMIWYWGPNLCSILSPFIPLLPIFCY	B3V3Q2	Hepatitis B virus (HBV)
SWLSLLVQFVQWCVGLSPTVWLLVIWMIWYWGPNLCSILSPFIPLLPIFCYLWVSI	B3V3Q2	Hepatitis B virus (HBV)
GNFTGLYSSTVPVFNPEWQTPSFPHIHLQEDIINRCQQYVGPLTVDEKRRLKLIMP	B3V8T9	Hepatitis B virus (HBV)
QEDIINRCQQYVGPLTVDEKRRLKLIMPARFYPNLTKYLPLDKGIKPYYPEHAVNH	B3V8T9	Hepatitis B virus (HBV)
CGSPYSWEQELQHGRLVFQTSTRHGDKSFCAQSSGILSRSPVGPCVRSQLKQSRLG	B3V8T9	Hepatitis B virus (HBV)
FCAQSSGILSRSPVGPCVRSQLKQSRLGLQPQQGSLARGESGRSGSIDNSASSTSS	B3V8T9	Hepatitis B virus (HBV)
LQPQQGSLARGESGRSGSIDNSASSTSSCLHQSAGRKTAYSHFSTSKRQSSSGHAV	B3V8T9	Hepatitis B virus (HBV)
CLHQSAGRKTAYSHFSTSKRQSSSGHAVELHNIPPSSARPQSEGPIPSCWWLQFRN	B3V8T9	Hepatitis B virus (HBV)
ELHNIPPSSARPQSEGPIPSCWWLQFRNSKPCSDYCLTHIVNLLEDWGPCTEHGEH	B3V8T9	Hepatitis B virus (HBV)
NIRIPRTPARVTGGVFLVDKNPHNTTESRLVVDFSQFSRGSTHVSWPKFAVPNLQS	B3V8T9	Hepatitis B virus (HBV)
RLVVDFSQFSRGSTHVSWPKFAVPNLQSLTNLLSSNLSWLSLDVSAAFYHIPLHPA	B3V8T9	Hepatitis B virus (HBV)
LTNLLSSNLSWLSLDVSAAFYHIPLHPAAMPHLLVGSSGLPRYVARLSSTFRNINY	B3V8T9	Hepatitis B virus (HBV)
AMPHLLVGSSGLPRYVARLSSTFRNINYQHGTMQDLHDSCSRNLYVSLLLLYKTFG	B3V8T9	Hepatitis B virus (HBV)
QHGTMQDLHDSCSRNLYVSLLLLYKTFGRKLHLYSHPIILGFRKIPMGVGLSPFLL	B3V8T9	Hepatitis B virus (HBV)
RKLHLYSHPIILGFRKIPMGVGLSPFLLAQFTSAICSVVRRAFPHCLAFSYMDDVV	B3V8T9	Hepatitis B virus (HBV)
AQFTSAICSVVRRAFPHCLAFSYMDDVVLGAKSVQHLESLFTSITNFLLSLGIHLN	B3V8T9	Hepatitis B virus (HBV)
LGAKSVQHLESLFTSITNFLLSLGIHLNPNKTKRWGYSLNFMGYVIGSWGTLPQEH	B3V8T9	Hepatitis B virus (HBV)
PNKTKRWGYSLNFMGYVIGSWGTLPQEHIVLKIKQCFRKLPVNRPVDWKVCQRIVG	B3V8T9	Hepatitis B virus (HBV)
IVLKIKQCFRKLPVNRPVDWKVCQRIVGLLGFAAPFTQCGYPALMPLYACIQSKQA	B3V8T9	Hepatitis B virus (HBV)
LLGFAAPFTQCGYPALMPLYACIQSKQAFTFSPTYKAFLCKQYLNLYPVARQRSGL	B3V8T9	Hepatitis B virus (HBV)
FTFSPTYKAFLCKQYLNLYPVARQRSGLCQVFADATPTGWGLAIGHRRLRGTFVAP	B3V8T9	Hepatitis B virus (HBV)
CQVFADATPTGWGLAIGHRRLRGTFVAPLPIHTAELLAACFARSRSGAKLIGTDNS	B3V8T9	Hepatitis B virus (HBV)
LPIHTAELLAACFARSRSGAKLIGTDNSVVLSRKYTSFPWLLGCAANWILRGTSFV	B3V8T9	Hepatitis B virus (HBV)
VVLSRKYTSFPWLLGCAANWILRGTSFVYVPSALNPADDPSRGRLGLYRPLLHLPF	B3V8T9	Hepatitis B virus (HBV)
YVPSALNPADDPSRGRLGLYRPLLHLPFRPTTGRTSLYAVSPSVPSHLPDRVHFAS	B3V8T9	Hepatitis B virus (HBV)
DDPSRGRLGLYRPLLHLPFRPTTGRTSLYAVSPSVPSHLPDRVHFASPLHVAWKPS	B3V8T9	Hepatitis B virus (HBV)
QLDPAFGANSNNPDWDFNPNKDHWPEANQVGAGALTTVPAAPPPASTNRQAGRQPT	B3V8U0	Hepatitis B virus (HBV)
QVGAGALTTVPAAPPPASTNRQAGRQPTPISPPLRDSHPQAMQWNSTTFHQALLDP	B3V8U0	Hepatitis B virus (HBV)
PISPPLRDSHPQAMQWNSTTFHQALLDPRVRGLYLPAGGSSSGTVNPVPTTASPIS	B3V8U0	Hepatitis B virus (HBV)
RVRGLYLPAGGSSSGTVNPVPTTASPISSIFSRTGDPAPNMENTTSGFLGPLLGLQ	B3V8U0	Hepatitis B virus (HBV)
SIFSRTGDPAPNMENTTSGFLGPLLGLQAGFSLLTRILTIPQSLDSWWTSLNFLGG	B3V8U0	Hepatitis B virus (HBV)
AGFSLLTRILTIPQSLDSWWTSLNFLGGAPTCPGQNSQSPTSNHSPTSCPPICPGY	B3V8U0	Hepatitis B virus (HBV)
APTCPGQNSQSPTSNHSPTSCPPICPGYRWMCQRRFIIFLCILLLCLIFLLVLLDY	B3V8U0	Hepatitis B virus (HBV)
RWMCQRRFIIFLCILLLCLIFLLVLLDYQGMLPVCPLLSGTSTTSTGPCKTCTIPA	B3V8U0	Hepatitis B virus (HBV)
QGMLPVCPLLSGTSTTSTGPCKTCTIPAQGTSMFPSCCCTKPSDGNCTCIPIPSSW	B3V8U0	Hepatitis B virus (HBV)
QGTSMFPSCCCTKPSDGNCTCIPIPSSWAFARFLWEWASVRFSWLSLLVPFVQWFV	B3V8U0	Hepatitis B virus (HBV)
AFARFLWEWASVRFSWLSLLVPFVQWFVGLSPTVWLSVIWMMWYWGPSLYNILSPF	B3V8U0	Hepatitis B virus (HBV)
SWLSLLVPFVQWFVGLSPTVWLSVIWMMWYWGPSLYNILSPFLHLLPIFFCLWVYI	B3V8U0	Hepatitis B virus (HBV)
GGSGGSGGSGGSGGSGGSFKDWEELGEELRLELFVLGGCRHKLVRAPAPCNFFTSA	B3VAT3	Hepatitis B virus (HBV)
MDIDPYKEFGASVQLLSFLPSDFFPSIRDLLDTAAALYRDALESPEHCSAHHTALR	B3VB76	Hepatitis B virus (HBV)
DLLDTAAALYRDALESPEHCSAHHTALRQAILCWGDLMSLATWVGGNLEDPVSREL	B3VB76	Hepatitis B virus (HBV)
QAILCWGDLMSLATWVGGNLEDPVSRELVIGYVNTTVGLKFRQLLWFHISCLMFGR	B3VB76	Hepatitis B virus (HBV)
VIGYVNTTVGLKFRQLLWFHISCLMFGRETVVEYLVSFGVWIRTPPAYRPPNAPIL	B3VB76	Hepatitis B virus (HBV)
ETVVEYLVSFGVWIRTPPAYRPPNAPILSTLPETTVIRRRGRSPRRRTPSPRRRRS	B3VB76	Hepatitis B virus (HBV)
TPPAYRPPNAPILSTLPETTVIRRRGRSPRRRTPSPRRRRSQSPRRRRTQSRESQC	B3VB76	Hepatitis B virus (HBV)
MDIDPYKEFGASVELLSFLPHDFFPSVRDLLDTASALYRDALESPEHVSPHHTALR	B3VBA8	Hepatitis B virus (HBV)
DLLDTASALYRDALESPEHVSPHHTALRQAILCWGDLMNLATWVGGNLQDPTSRDQ	B3VBA8	Hepatitis B virus (HBV)
QAILCWGDLMNLATWVGGNLQDPTSRDQVVSYVNTNVGLKFRQLLWFHVSCLMFGR	B3VBA8	Hepatitis B virus (HBV)
VVSYVNTNVGLKFRQLLWFHVSCLMFGRETVIEYLVSFGVWIRTPQAYRPPNAPIL	B3VBA8	Hepatitis B virus (HBV)
ETVIEYLVSFGVWIRTPQAYRPPNAPILSTLPETTVVRRRGRSPRRRTPSPRRPRS	B3VBA8	Hepatitis B virus (HBV)
TPQAYRPPNAPILSTLPETTVVRRRGRSPRRRTPSPRRPRSQSPRRRRSQSRGSQC	B3VBA8	Hepatitis B virus (HBV)
SGGSGGSGGSGGSMQLFHLCLIISCTCPTVQASKLCLGGFGAWTLTLIKNLELLWS	B3VDV0	Hepatitis B virus (HBV)
QDLQHGRLVIKTSQRHGDESFCSQPSGILSRSSVGPCIRSQLKQSRLGLQPHQGPL	B3VLF4	Hepatitis B virus (HBV)
LSRSSVGPCIRSQLKQSRLGLQPHQGPLASSQPGRSGSIWARAHPSTRRYFGVEPS	B3VLF4	Hepatitis B virus (HBV)
ASSQPGRSGSIWARAHPSTRRYFGVEPSGSGHIDHSVNNSSSCLHQSAVRKAAYSH	B3VLF4	Hepatitis B virus (HBV)
GSGHIDHSVNNSSSCLHQSAVRKAAYSHLSTSKRQSSSGHAVEFHCLPPSSAGSQS	B3VLF4	Hepatitis B virus (HBV)
LSTSKRQSSSGHAVEFHCLPPSSAGSQSQGSVFSCWWLQFRNSKPCSEYCLSHLVN	B3VLF4	Hepatitis B virus (HBV)
GHAVEFHCLPPSSAGSQSQGSVFSCWWLQFRNSKPCSEYCLSHLVNLREDWGPCDE	B3VLF4	Hepatitis B virus (HBV)
QDLQHGAESFHQQSSGILSRPPVGSSLQSKHSKSRLGLQSQQGHLARRQQGRSWSI	B3VLF7	Hepatitis B virus (HBV)
SKHSKSRLGLQSQQGHLARRQQGRSWSIRAGIHPTARRPFGVEPSGSGHNTNLASK	B3VLF7	Hepatitis B virus (HBV)
RAGIHPTARRPFGVEPSGSGHNTNLASKSASCLYQSPVRKAAYPAVSTFEKHSSSG	B3VLF7	Hepatitis B virus (HBV)
SASCLYQSPVRKAAYPAVSTFEKHSSSGHAVELHNLPSNSARSQGERPVFPCWWLQ	B3VLF7	Hepatitis B virus (HBV)
GHAVELHNLPSNSARSQGERPVFPCWWLQFRNSKPCSDYCLSHIVNLLEDWGPCDE	B3VLF7	Hepatitis B virus (HBV)
QDLQHGRLVIKTSQRHGDEPFCSQPSGILSRSSVGPCIRSQFKQSRLGLQPHQGPL	B3VLG6	Hepatitis B virus (HBV)
LSRSSVGPCIRSQFKQSRLGLQPHQGPLATSQPGRSGSIRARVHSPTRRCFGVEPS	B3VLG6	Hepatitis B virus (HBV)
ATSQPGRSGSIRARVHSPTRRCFGVEPSGSGHIGHSASSASSCLHQSAVRKAAYSH	B3VLG6	Hepatitis B virus (HBV)
GSGHIGHSASSASSCLHQSAVRKAAYSHLSTSKRQSSSGHAVEFHNFPPNSARSQS	B3VLG6	Hepatitis B virus (HBV)
LSTSKRQSSSGHAVEFHNFPPNSARSQSQGPVFSCWWLQFRNTQPCSKYCLSHLVN	B3VLG6	Hepatitis B virus (HBV)
GHAVEFHNFPPNSARSQSQGPVFSCWWLQFRNTQPCSKYCLSHLVNLLEDWGPCAE	B3VLG6	Hepatitis B virus (HBV)
SMQWNSTTFHQTLQDPRVRGLYFPAGGSSSGTLNPVPNIASHISSISSRTGDPAPN	B3VLG8	Hepatitis B virus (HBV)
QDLQHGAFLDGPSRVGKEPFHQQSSRIPSRSPVGPSIQSKYQQSRLGLQSQKGPLA	B3VLG9	Hepatitis B virus (HBV)
SRSPVGPSIQSKYQQSRLGLQSQKGPLARGQQGRSWSLWTRVHPSTRRPFGVEPSV	B3VLG9	Hepatitis B virus (HBV)
RGQQGRSWSLWTRVHPSTRRPFGVEPSVSGHTNNFASRSASCLHQSSVREAAYSHL	B3VLG9	Hepatitis B virus (HBV)
SGHTNNFASRSASCLHQSSVREAAYSHLSTTKRQSSSGHAVELYSIPPSSTKSQSQ	B3VLG9	Hepatitis B virus (HBV)
STTKRQSSSGHAVELYSIPPSSTKSQSQGPVFSCWWLQFRDSEPCSDYCLSHLVNL	B3VLG9	Hepatitis B virus (HBV)
GHAVELYSIPPSSTKSQSQGPVFSCWWLQFRDSEPCSDYCLSHLVNLLQDWGPCTE	B3VLG9	Hepatitis B virus (HBV)
MGLSWTVPLEWGKNLSTSNPLGFLPDHQLDPAFRANTNNPDWDFNPKKDPWPEANK	B3VLH0	Hepatitis B virus (HBV)
LDPAFRANTNNPDWDFNPKKDPWPEANKVGVGAYGPGFTPPHGGLLGWSPQSQGTL	B3VLH0	Hepatitis B virus (HBV)
VGVGAYGPGFTPPHGGLLGWSPQSQGTLTTLPADPPPASTNRQSGRQPTPISPPLR	B3VLH0	Hepatitis B virus (HBV)
TTLPADPPPASTNRQSGRQPTPISPPLRDSHPQAMQWNSTAFHQALQNPKVRGLYF	B3VLH0	Hepatitis B virus (HBV)
DSHPQAMQWNSTAFHQALQNPKVRGLYFPAGGSSSGIVNPVPTIASHISSIFSRIG	B3VLH0	Hepatitis B virus (HBV)
AMQWNSTAFHQALQNPKVRGLYFPAGGSSSGIVNPVPTIASHISSIFSRIGDPAPN	B3VLH0	Hepatitis B virus (HBV)
SMQWNSTAFHQALQNPKVRGLYFPAGGSSSGIVNPVPTIASHISSIFSRIGDPAPN	B3VLH1	Hepatitis B virus (HBV)
SSNSRIYDHQHGTMQNLHNSCSRNLYVSLLLLFQIFGRKLHLYSHPIILGFRKIPM	B4UU05	Hepatitis B virus (HBV)
NSRIYDHQHGTMQNLHNSCSRNLYVSLLLLFQIFGRKLHLYSHPIILGFRKIPMGV	B4UU05	Hepatitis B virus (HBV)
SSNSRIYDNQYGTMQNLQNSCSRNLYVSLMLLFKTLGRKLHLYSHPIILGFRKIPM	B4UUB1	Hepatitis B virus (HBV)
NSRIYDNQYGTMQNLQNSCSRNLYVSLMLLFKTLGRKLHLYSHPIILGFRKIPMGV	B4UUB1	Hepatitis B virus (HBV)
MQVFHLCLIISCSVLLLSLKLCLGWLWGMDIDPYKEFGATVELLSFLPSDFFPSVR	B4X6H8	Hepatitis B virus (HBV)
MDIDPYKEFGATVELLSFLPSDFFPSVRDLLDTASALYREALESPEHCSPHHTALR	B4X6H8	Hepatitis B virus (HBV)
IDPYKEFGATVELLSFLPSDFFPSVRDLLDTASALYREALESPEHCSPHHTALRQA	B4X6H8	Hepatitis B virus (HBV)
RDLLDTASALYREALESPEHCSPHHTALRQAILCWGELMNLATWVGSNLEDPASRE	B4YT93	Hepatitis B virus (HBV)
RQAILCWGELMNLATWVGSNLEDPASRELVVSYVNVNMGLKIRQLLWFHISCLTFG	B4YT93	Hepatitis B virus (HBV)
LVVSYVNVNMGLKIRQLLWFHISCLTFGRETVLEYLVSFGVWIRTPLAYRPPNAPI	B4YT93	Hepatitis B virus (HBV)
RETVLEYLVSFGVWIRTPLAYRPPNAPILSTLPETTVVRRRGRSPRRRYSLASQTK	B4YT93	Hepatitis B virus (HBV)
LSTLPETTVVRRRGRSPRRRYSLASQTKVSIAASQKISISGISMLVSLGLIRWETL	B4YT93	Hepatitis B virus (HBV)
VSIAASQKISISGISMLVSLGLIRWETLLGFILLLYLSLILSGKLPPFLSFIYRRI	B4YT93	Hepatitis B virus (HBV)
ISISGISMLVSLGLIRWETLLGFILLLYLSLILSGKLPPFLSFIYRRILLIDVNNM	B4YT93	Hepatitis B virus (HBV)
GNFTGLYSSTVPVFNPEWQTPSFPHIHLQEDIINRCQQYVGPLTVNEKRRLQLIMP	B4YT95	Hepatitis B virus (HBV)
QEDIINRCQQYVGPLTVNEKRRLQLIMPARFYPNLTKYLPLDKGIKPYYPEYAVNH	B4YT95	Hepatitis B virus (HBV)
ARFYPNLTKYLPLDKGIKPYYPEYAVNHYFQTRHYLHTLWKAGILYKRETTRSASF	B4YT95	Hepatitis B virus (HBV)
YFQTRHYLHTLWKAGILYKRETTRSASFCGSPYSWEQELQHGRLVFQTSTRHGDES	B4YT95	Hepatitis B virus (HBV)
CGSPYSWEQELQHGRLVFQTSTRHGDESFCSQSSGILSRSQVGPCVWSQLKQSRLG	B4YT95	Hepatitis B virus (HBV)
FCSQSSGILSRSQVGPCVWSQLKQSRLGLQPQQGSLARGKSGRSGSIRARVHSTAR	B4YT95	Hepatitis B virus (HBV)
LQPQQGSLARGKSGRSGSIRARVHSTARRSFGVEPSGSGHIDNSASSTSSCLHQSA	B4YT95	Hepatitis B virus (HBV)
RSFGVEPSGSGHIDNSASSTSSCLHQSAVRKTAYSHLSTSKRQSSSGHAVELHNLP	B4YT95	Hepatitis B virus (HBV)
VRKTAYSHLSTSKRQSSSGHAVELHNLPPNSARSQGERPVFPCWWLQFRNSKPCSD	B4YT95	Hepatitis B virus (HBV)
PNSARSQGERPVFPCWWLQFRNSKPCSDYCLSHIVNLLEDWGPCAEHGEHHIRIPR	B4YT95	Hepatitis B virus (HBV)
YCLSHIVNLLEDWGPCAEHGEHHIRIPRTPARVTGGVFLVDKNPHNTAESRLVVDF	B4YT95	Hepatitis B virus (HBV)
TPARVTGGVFLVDKNPHNTAESRLVVDFSQFSRGNYRVSWPKFAVPNLQSLTNLLS	B4YT95	Hepatitis B virus (HBV)
SQFSRGNYRVSWPKFAVPNLQSLTNLLSSNLSWLSLDVSAAFYHIPLHPAAMPHLL	B4YT95	Hepatitis B virus (HBV)
SNLSWLSLDVSAAFYHIPLHPAAMPHLLVGSSGLSRYVARLSSNSRIVNHQHGTLQ	B4YT95	Hepatitis B virus (HBV)
VGSSGLSRYVARLSSNSRIVNHQHGTLQNLHDSCSRNLYVSLLLLYKTFGRKLHLY	B4YT95	Hepatitis B virus (HBV)
NLHDSCSRNLYVSLLLLYKTFGRKLHLYSHPIILGFRKIPMGVGLSPFLLAQFTSA	B4YT95	Hepatitis B virus (HBV)
SHPIILGFRKIPMGVGLSPFLLAQFTSAICSVVRRAFSPLFGFQLYRMMWYWGPSL	B4YT95	Hepatitis B virus (HBV)
LAQFTSAICSVVRRAFSPLFGFQLYRMMWYWGPSLYSILSPFLPLLPIFFCLWVYI	B4YT95	Hepatitis B virus (HBV)
MQWNSTTFHQTLQDPRVRGLYFPAGGSSSGTVNPVPTTASPISSIFSRIGDPAPNM	B4YT97	Hepatitis B virus (HBV)
SGTVNPVPTTASPISSIFSRIGDPAPNMENITSGFLGPLLVLQAGFFLLTRILTIP	B4YT97	Hepatitis B virus (HBV)
ENITSGFLGPLLVLQAGFFLLTRILTIPQSLDSWWTSLNFLGGTTVCLGQNSQSPT	B4YT97	Hepatitis B virus (HBV)
QSLDSWWTSLNFLGGTTVCLGQNSQSPTSNHSPTSCPPTCPGYRWMCLRRFIIFLF	B4YT97	Hepatitis B virus (HBV)
SNHSPTSCPPTCPGYRWMCLRRFIIFLFILLLCLIFLLVLLDYQGMLPVCPLIPGS	B4YT97	Hepatitis B virus (HBV)
ILLLCLIFLLVLLDYQGMLPVCPLIPGSSTTSTGPCRTCTTPAQGTSMYPSCCCTK	B4YT97	Hepatitis B virus (HBV)
STTSTGPCRTCTTPAQGTSMYPSCCCTKPSDGNCTCIPIPSSWAFGKFLWEWASAR	B4YT97	Hepatitis B virus (HBV)
PSDGNCTCIPIPSSWAFGKFLWEWASARFSWLSLLVPFVQWFVGLSPHCLAFSYIG	B4YT97	Hepatitis B virus (HBV)
MENITSGFLGPLLVLQAGFFLLTRILTIPQSLDSWWTSLNFLGGTTVCLGQNSQSP	B4YT98	Hepatitis B virus (HBV)
PQSLDSWWTSLNFLGGTTVCLGQNSQSPTSNHSPTSCPPTCPGYRWMCLRRFIIFL	B4YT98	Hepatitis B virus (HBV)
TSNHSPTSCPPTCPGYRWMCLRRFIIFLFILLLCLIFLLVLLDYQGMLPVCPLIPG	B4YT98	Hepatitis B virus (HBV)
FILLLCLIFLLVLLDYQGMLPVCPLIPGSSTTSTGPCRTCTTPAQGTSMYPSCCCT	B4YT98	Hepatitis B virus (HBV)
SSTTSTGPCRTCTTPAQGTSMYPSCCCTKPSDGNCTCIPIPSSWAFGKFLWEWASA	B4YT98	Hepatitis B virus (HBV)
KPSDGNCTCIPIPSSWAFGKFLWEWASARFSWLSLLVPFVQWFVGLSPHCLAFSYI	B4YT98	Hepatitis B virus (HBV)
ILWDLSRSTRWTCVGANSNNPDWDFNPNKDHWPEANQVGAGAFGPGFTPPHGGLLG	B4YTK3	Hepatitis B virus (HBV)
KDHWPEANQVGAGAFGPGFTPPHGGLLGWSPQAQGILTTVPVAPPPASTNRQSGRQ	B4YTK3	Hepatitis B virus (HBV)
WSPQAQGILTTVPVAPPPASTNRQSGRQPTPISPPLRDSHPQAMQWNSTTFHQALL	B4YTK3	Hepatitis B virus (HBV)
PTPISPPLRDSHPQAMQWNSTTFHQALLDPRVRGLYFPAGGSSSGTVNPVPTIASP	B4YTK3	Hepatitis B virus (HBV)
DPRVRGLYFPAGGSSSGTVNPVPTIASPISSIFSRTGDPAPNMENTTSGFLGPLLV	B4YTK3	Hepatitis B virus (HBV)
ISSIFSRTGDPAPNMENTTSGFLGPLLVLQAGFFLLTRILTIPQSLDSWWTSLNFL	B4YTK3	Hepatitis B virus (HBV)
LQAGFFLLTRILTIPQSLDSWWTSLNFLGGAPTCPGQNSQSPTSNHSPTSCPPICP	B4YTK3	Hepatitis B virus (HBV)
GGAPTCPGQNSQSPTSNHSPTSCPPICPGYRWMCLRRFIIFLFILLLCLIFLLVLL	B4YTK3	Hepatitis B virus (HBV)
GYRWMCLRRFIIFLFILLLCLIFLLVLLDYQGMLPVCPLLPGTSTTSTGPCRPARF	B4YTK3	Hepatitis B virus (HBV)
FLLVLLDYQGMLPVCPLLPGTSTTSTGPCRPARFLLRNLYVSSVLYKTSDGDCTCI	B4YTK3	Hepatitis B virus (HBV)
LARVFSPDHQLDPAFKANSENPDWDLNPHKDNWPDANKVGVGAFGPGFTPPHGGLL	B4YTN1	Hepatitis B virus (HBV)
HKDNWPDANKVGVGAFGPGFTPPHGGLLGWSPQAQGILTTVPATPPPASTNRQSGR	B4YTN1	Hepatitis B virus (HBV)
GWSPQAQGILTTVPATPPPASTNRQSGRQPTPISPPLRDTHPQAMQWNSTTFHQAL	B4YTN1	Hepatitis B virus (HBV)
QPTPISPPLRDTHPQAMQWNSTTFHQALQDPRVRALYFPAGGSSSGTVSPAQNTVS	B4YTN1	Hepatitis B virus (HBV)
QDPRVRALYFPAGGSSSGTVSPAQNTVSAISSILSKTGDPVPNMENIASGLLGPLL	B4YTN1	Hepatitis B virus (HBV)
AISSILSKTGDPVPNMENIASGLLGPLLVLQAGFFLLTKILTIPQSLDSWWTSLNF	B4YTN1	Hepatitis B virus (HBV)
VLQAGFFLLTKILTIPQSLDSWWTSLNFLGGTPVCLGQNSQSQISSHSPTCCPPIC	B4YTN1	Hepatitis B virus (HBV)
LGGTPVCLGQNSQSQISSHSPTCCPPICPGYRWMCLRRFIIFLCILLLCLIFLLVL	B4YTN1	Hepatitis B virus (HBV)
PGYRWMCLRRFIIFLCILLLCLIFLLVLLDYQGMLPVCPLIPGSSTTSTGPCKTCT	B4YTN1	Hepatitis B virus (HBV)
LVLLDYQGMLPVCPLIPGSSTTSTGPCKTCTTPAQGTSFFRVVAVQNLWGQSSPVS	B4YTN1	Hepatitis B virus (HBV)
NLWIFPVTVDPAFGANSNNPDWDFNPNKDQWPASNQVGVGSFGPGFTPPHGSLLGW	B4YTN6	Hepatitis B virus (HBV)
DQWPASNQVGVGSFGPGFTPPHGSLLGWSPQAQGILTTLPAAPPPASTNRQSGRQP	B4YTN6	Hepatitis B virus (HBV)
SPQAQGILTTLPAAPPPASTNRQSGRQPTPISPPLRDSHPQAMQWNSSTFHQALLD	B4YTN6	Hepatitis B virus (HBV)
TPISPPLRDSHPQAMQWNSSTFHQALLDPRVRGLYFPAGGSSSGTVNPVPTTASPI	B4YTN6	Hepatitis B virus (HBV)
PRVRGLYFPAGGSSSGTVNPVPTTASPISSIFSRTGDPAPNMESTTSGFLGPLLVL	B4YTN6	Hepatitis B virus (HBV)
SSIFSRTGDPAPNMESTTSGFLGPLLVLQAGFFLLTRILTIPQSLDSWWTSLNFLG	B4YTN6	Hepatitis B virus (HBV)
QAGFFLLTRILTIPQSLDSWWTSLNFLGGAPTCPGQNLQSPTSNHSPTSCPPICPG	B4YTN6	Hepatitis B virus (HBV)
GAPTCPGQNLQSPTSNHSPTSCPPICPGYRWMCLRRFIIFLFILLLCLIFLLVLLD	B4YTN6	Hepatitis B virus (HBV)
YRWMCLRRFIIFLFILLLCLIFLLVLLDYQGMLPVCPLLPGSSTTSTGPCKTCTIP	B4YTN6	Hepatitis B virus (HBV)
FLLVLLDYQGMLPVCPLLPGSSTTSTGPCKTCTIPAQGTSMFPLLLYKTFGRNALY	B4YTN6	Hepatitis B virus (HBV)
SSKIFPDHQLDLHRSQLKQSRWDFNPNKDHWPEANQVGVGAFGPGFTPPHGSLLGW	B4YTR3	Hepatitis B virus (HBV)
DHWPEANQVGVGAFGPGFTPPHGSLLGWSPQAQGILTTVPAAPPPASTNRQSRRQP	B4YTR3	Hepatitis B virus (HBV)
SPQAQGILTTVPAAPPPASTNRQSRRQPTPISPPLRDSHPQAMQWNSTTFHQALLD	B4YTR3	Hepatitis B virus (HBV)
TPISPPLRDSHPQAMQWNSTTFHQALLDPRVRGLYFPAGGSSSGTVNPVPTMPLPH	B4YTR3	Hepatitis B virus (HBV)
FHQALLDPRVRGLYFPAGGSSSGTVNPVPTMPLPHRQSSRGLGTLHRTWRAQHQDS	B4YTR3	Hepatitis B virus (HBV)
MQLFHLCLIISCTCPTFQASKLCLGWLWGMDIDPYKEFGATVELLSFLPSDFFPSV	B4Z1H0	Hepatitis B virus (HBV)
PTFQASKLCLGWLWGMDIDPYKEFGATVELLSFLPSDFFPSVRBLLERLSSVREAL	B4Z1H0	Hepatitis B virus (HBV)
MQLFHLCLIIFCSCPTVQASKLCLGWLWGMDIDPYKEFGASVELLSFCLLTSSRQF	B4Z263	Hepatitis B virus (HBV)
FCSCPTVQASKLCLGWLWGMDIDPYKEFGASVELLSFCLLTSSRQFATYSTPLQPS	B4Z263	Hepatitis B virus (HBV)
LEACQQSYISGLLDFQEGQSPGSKNTSKTVYLRTGRSWEEIRLMIFVLGGCRHKLV	B4Z2I2	Hepatitis B virus (HBV)
LDFQEGQSPGSKNTSKTVYLRTGRSWEEIRLMIFVLGGCRHKLVCSPAPCNFFTSA	B4Z2I2	Hepatitis B virus (HBV)
GGSGGSGGSGGSGGSGGSGGSGGSGGSGGSGGSGGSGGSMDIDPYKEFGATVEYSR	B4Z4G8	Hepatitis B virus (HBV)
SGGSGGSGGSMQLFHLCLIISCTCPTVQASKLCLGWLWGMTLTLIKNLELLWSYSR	B4Z503	Hepatitis B virus (HBV)
GSGGSGGSGGSCQRPTLGPTSKTVCLRTGRNWGRRLGGCRHKLVCAPAPCNFFTSA	B4Z5E1	Hepatitis B virus (HBV)
MQWNSTTFHQTLQDPRVRALYHPAGGSSSGTVSPAQNTVSAISSILSKTGDPVPNM	B5A2I6	Hepatitis B virus (HBV)
ENIASGLLGPLLVLQAGFFLLTKILTIPQSLDSWWTSLNFLGGTPVCLGQNSQSQI	B5A2I6	Hepatitis B virus (HBV)
QSLDSWWTSLNFLGGTPVCLGQNSQSQISSHSPTCCPPICPGYRWMCLRRFIIFLC	B5A2I6	Hepatitis B virus (HBV)
LNFLGGTPVCLGQNSQSQISSHSPTCCPPICPGYRWMCLRRFIIFLCILLLCLIFL	B5A2I6	Hepatitis B virus (HBV)
MGGWFSKPRQGMGTNLSVPNPLGFFPDHQLDPAFGANSNNPDWDFNPNKDHWPEAN	B5B4B5	Hepatitis B virus (HBV)
QLDPAFGANSNNPDWDFNPNKDHWPEANQAMQWNSTTFHQALLDPRVRGLYFPAGG	B5B4B5	Hepatitis B virus (HBV)
QAMQWNSTTFHQALLDPRVRGLYFPAGGSSSGTLNPVPTTASPISSIFSRIGDPAP	B5B4B5	Hepatitis B virus (HBV)
SSSGTLNPVPTTASPISSIFSRIGDPAPNMENTTSGFLGPLLVLQAGFFLLTRILT	B5B4B5	Hepatitis B virus (HBV)
NMENTTSGFLGPLLVLQAGFFLLTRILTIPQSLDSWWTSLNFLGEAHVCPGQNSQS	B5B4B5	Hepatitis B virus (HBV)
IPQSLDSWWTSLNFLGEAHVCPGQNSQSPTSNHSPTSCPPTCPGYRWMCLRRFIIF	B5B4B5	Hepatitis B virus (HBV)
PTSNHSPTSCPPTCPGYRWMCLRRFIIFLFILLLCLIFLLVLLDYQGMLPVCPLLP	B5B4B5	Hepatitis B virus (HBV)
LFILLLCLIFLLVLLDYQGMLPVCPLLPGTSTTSTGPCKTCTIPAQGTSMFPSCCC	B5B4B5	Hepatitis B virus (HBV)
GTSTTSTGPCKTCTIPAQGTSMFPSCCCTKPSDGNCTCIPIPSSWAFARFLWEWAS	B5B4B5	Hepatitis B virus (HBV)
TKPSDGNCTCIPIPSSWAFARFLWEWASVRFSWLSLLVPFVQWFAGLSPTVWLSVI	B5B4B5	Hepatitis B virus (HBV)
VRFSWLSLLVPFVQWFAGLSPTVWLSVIWMMWYWGPSLYNILSPFLPLLPIFFCLW	B5B4B5	Hepatitis B virus (HBV)
SWLSLLVPFVQWFAGLSPTVWLSVIWMMWYWGPSLYNILSPFLPLLPIFFCLWVYI	B5B4B5	Hepatitis B virus (HBV)
MQWNSTTFHQTLQDPRVRGLYFPAGGSSSGTVNPVQNTASPISSILSRTGDPVPNM	B5LZG6	Hepatitis B virus (HBV)
MGGWSSKPRQGMGTNLSVPNPLGFFPDHQLDPAFKANSDNPDWDLNPHKDNWPDSN	B5LZI1	Hepatitis B virus (HBV)
QLDPAFKANSDNPDWDLNPHKDNWPDSNKVGVGAFGPGFTPPHGGLLGWSPQAQGI	B5LZI1	Hepatitis B virus (HBV)
KVGVGAFGPGFTPPHGGLLGWSPQAQGILTSVPTAPPPASTNRQLGRKPTPLSPPL	B5LZI1	Hepatitis B virus (HBV)
LTSVPTAPPPASTNRQLGRKPTPLSPPLRDTHPQAMHWNSTKFQQTLQDLRVRALY	B5LZI1	Hepatitis B virus (HBV)
RDTHPQAMHWNSTKFQQTLQDLRVRALYFPAGGSSSGTVNPVQNTVSSISSILSKT	B5LZI1	Hepatitis B virus (HBV)
MHWNSTKFQQTLQDLRVRALYFPAGGSSSGTVNPVQNTVSSISSILSKTGDPVPNM	B5LZI1	Hepatitis B virus (HBV)
MQWNSPTFHQTLQDPRVRALYFPAGGSSSGTVNPVQNTASSISSILSKTGNPVPNM	B5LZN0	Hepatitis B virus (HBV)
GLPVCAFSSAGPCALRFTSARRMETTVNAHWNLPLQDCVFSEWEVLGEEVRLMIFV	B5M5T5	Hepatitis B virus (HBV)
RMETTVNAHWNLPLQDCVFSEWEVLGEEVRLMIFVLGGCRHKLVRSPAPCNFFTSA	B5M5T5	Hepatitis B virus (HBV)
MVGRLYFQLDPARDVLFLRPVGDESRGRPFPGPLGDLPSASPPVVLTDHGAHLSLR	B5M5U0	Hepatitis B virus (HBV)
PFPGPLGDLPSASPPVVLTDHGAHLSLRGFPVCALSSAGPCALRFPSARRMETTVN	B5M5U0	Hepatitis B virus (HBV)
GFPVCALSSAGPCALRFPSARRMETTVNAHRNLPKVLHKRTLGLSAMSTTDLQAYF	B5M5U0	Hepatitis B virus (HBV)
AHRNLPKVLHKRTLGLSAMSTTDLQAYFQDCVFTEWEELGEEVRLKVFVLGGCRHK	B5M5U0	Hepatitis B virus (HBV)
GLSAMSTTDLQAYFQDCVFTEWEELGEEVRLKVFVLGGCRHKLVCSPAPCNFFTSA	B5M5U0	Hepatitis B virus (HBV)
MPLSYQHFPELLLLDDEAGPLEEELPRLADEGLNRRVAEDLNLGNLNLDPAFGANS	B5TZH6	Hepatitis B virus (HBV)
ADEGLNRRVAEDLNLGNLNLDPAFGANSNNPDWDFNPNKNHWPEANQEHQLPARDH	B5TZH6	Hepatitis B virus (HBV)
NNPDWDFNPNKNHWPEANQEHQLPARDHAKPARFLLKETLCFPLVAVQNLRTETAL	B5TZH6	Hepatitis B virus (HBV)
HAKPARFLLKETLCFPLVAVQNLRTETALVFPSHHLGLSQDSYGSGPQSVSPGSVY	B5TZH6	Hepatitis B virus (HBV)
MGQNHSVSNPLGFFPEHQLDPLFRANTDNPDWDFNPNKDNWPEASQVGVGAFGPGF	B5U704	Hepatitis B virus (HBV)
NPDWDFNPNKDNWPEASQVGVGAFGPGFIPPHGGLLGWSPQAQGITTKVLAVPPPA	B5U704	Hepatitis B virus (HBV)
IPPHGGLLGWSPQAQGITTKVLAVPPPASTNRQSGRQPTPISPPLRDTHPQAMQWN	B5U704	Hepatitis B virus (HBV)
STNRQSGRQPTPISPPLRDTHPQAMQWNSTVFHRALQDPRVRGLYFPAGGSNSETV	B5U704	Hepatitis B virus (HBV)
STVFHRALQDPRVRGLYFPAGGSNSETVSPVPTTASHTSSIFSKIGDPAPNMETTT	B5U704	Hepatitis B virus (HBV)
SPVPTTASHTSSIFSKIGDPAPNMETTTSGLLGPLLVLQAVFFLLTKILTIPQSLD	B5U704	Hepatitis B virus (HBV)
SGLLGPLLVLQAVFFLLTKILTIPQSLDSWWTSLNFLGGVPVCPGQNSQSQTSSHS	B5U704	Hepatitis B virus (HBV)
SWWTSLNFLGGVPVCPGQNSQSQTSSHSPTSCPPICPGYRWMCLRRFIIFLFILLL	B5U704	Hepatitis B virus (HBV)
PTSCPPICPGYRWMCLRRFIIFLFILLLCLIFLLVLLDYQGMLPVCPLLPGSATTS	B5U704	Hepatitis B virus (HBV)
CLIFLLVLLDYQGMLPVCPLLPGSATTSVGPCKTCTIPAQGTSLFPSCCCTKPSDG	B5U704	Hepatitis B virus (HBV)
VGPCKTCTIPAQGTSLFPSCCCTKPSDGNCTCIPIPSSWAFAKFLWEWASVRFSWL	B5U704	Hepatitis B virus (HBV)
NCTCIPIPSSWAFAKFLWEWASVRFSWLSLLAPFVQWFAGLSPTVWLLVIWMMWYW	B5U704	Hepatitis B virus (HBV)
SWLSLLAPFVQWFAGLSPTVWLLVIWMMWYWGPSLYNILSPFIPLLPIFFCLWVYI	B5U704	Hepatitis B virus (HBV)
MAARLCCQLDTARDVLCLRPVGAESRGRPFSGPPGALPPSSSPAVPADHGAHLSLR	B5U707	Hepatitis B virus (HBV)
PFSGPPGALPPSSSPAVPADHGAHLSLRGLPVCSFSSAGPCALRFTSACCMETTVN	B5U707	Hepatitis B virus (HBV)
GLPVCSFSSAGPCALRFTSACCMETTVNAPRNLPTVLHKRTLGLSIMATTAIETYF	B5U707	Hepatitis B virus (HBV)
APRNLPTVLHKRTLGLSIMATTAIETYFKDCVFKDWEELGEETRLKVFVLGGCRHK	B5U707	Hepatitis B virus (HBV)
GLSIMATTAIETYFKDCVFKDWEELGEETRLKVFVLGGCRHKLVCSPAPCNFFTSA	B5U707	Hepatitis B virus (HBV)
METTTSGLLGPLLVLQAVFFLLTKILTIPQSLDSWWTSLNFLGGVPVCPGQNSQSQ	B5U713	Hepatitis B virus (HBV)
PQSLDSWWTSLNFLGGVPVCPGQNSQSQISNHSPTSCPPICPGYRWMCLRRFITFL	B5U713	Hepatitis B virus (HBV)
ISNHSPTSCPPICPGYRWMCLRRFITFLFILLLCLIFLLGLLDYQGMLPVCPLLPG	B5U713	Hepatitis B virus (HBV)
FILLLCLIFLLGLLDYQGMLPVCPLLPGTTTTSMGPCKTCTIPAQGASLFPSCCCT	B5U713	Hepatitis B virus (HBV)
TTTTSMGPCKTCTIPAQGASLFPSCCCTKPSDGNCTCIPIPPSWAFAKFLWGWASV	B5U713	Hepatitis B virus (HBV)
KPSDGNCTCIPIPPSWAFAKFLWGWASVRFSWLNLLVPFVQWCAGLSPTVWLSVIW	B5U713	Hepatitis B virus (HBV)
RFSWLNLLVPFVQWCAGLSPTVWLSVIWMIWYWGPSLYNILSPFIPLLPIFFCLWA	B5U713	Hepatitis B virus (HBV)
SWLNLLVPFVQWCAGLSPTVWLSVIWMIWYWGPSLYNILSPFIPLLPIFFCLWAYI	B5U713	Hepatitis B virus (HBV)
MPLSYPHFRKLLLLDDEAGPLEEELPRLADEGLNRRVAEDLNLQLPNVSIPWTHKV	B5U717	Hepatitis B virus (HBV)
ADEGLNRRVAEDLNLQLPNVSIPWTHKVGNFTGLYSSSAPVFNPNWQTPSFPDIHL	B5U717	Hepatitis B virus (HBV)
GNFTGLYSSSAPVFNPNWQTPSFPDIHLHQDIINQCQQFVGPLTVNEKRRLKLIMP	B5U717	Hepatitis B virus (HBV)
HQDIINQCQQFVGPLTVNEKRRLKLIMPARFYPNSTKYLPLDKGIKPYYPEHVVNH	B5U717	Hepatitis B virus (HBV)
ARFYPNSTKYLPLDKGIKPYYPEHVVNHYFQTRHYLHTLWKAGILYKRETTRSASF	B5U717	Hepatitis B virus (HBV)
YFQTRHYLHTLWKAGILYKRETTRSASFCGSPYSWEQELQHGAELICQQSPGILPR	B5U717	Hepatitis B virus (HBV)
CGSPYSWEQELQHGAELICQQSPGILPRASVGPSVQSQHKQPRLGLQPQQGQLGRS	B5U717	Hepatitis B virus (HBV)
ASVGPSVQSQHKQPRLGLQPQQGQLGRSQRGRSGSIRARVHPTSRRPFGVEPSSSG	B5U717	Hepatitis B virus (HBV)
QRGRSGSIRARVHPTSRRPFGVEPSSSGRDNNSASSSSSCLYQSSEQEQPTPISPP	B5U717	Hepatitis B virus (HBV)
RDNNSASSSSSCLYQSSEQEQPTPISPPFKRHSSSGHAVEFHSIPQNSARSQSKGP	B5U717	Hepatitis B virus (HBV)
FKRHSSSGHAVEFHSIPQNSARSQSKGPVFSCWWLQFRNSDPCSDFCLSHIVNLVE	B5U717	Hepatitis B virus (HBV)
VFSCWWLQFRNSDPCSDFCLSHIVNLVEDWGPCTEHGEHHIRIPRTPARVTGGVFL	B5U717	Hepatitis B virus (HBV)
DWGPCTEHGEHHIRIPRTPARVTGGVFLVDKNPHNSSESRLVVDFSQFSRGSTRVS	B5U717	Hepatitis B virus (HBV)
VDKNPHNSSESRLVVDFSQFSRGSTRVSWPKFAVPNLQSLTNLLSSNLSWLSLDVS	B5U717	Hepatitis B virus (HBV)
WPKFAVPNLQSLTNLLSSNLSWLSLDVSAAFYHIPLHPAAMPHLLVGSSGLSRYVA	B5U717	Hepatitis B virus (HBV)
AAFYHIPLHPAAMPHLLVGSSGLSRYVARLSSTSRNNDYQHGTMQNLHDSCSRSLF	B5U717	Hepatitis B virus (HBV)
RLSSTSRNNDYQHGTMQNLHDSCSRSLFVSLMLLYKTFGRKLHLYSHPIILGFRKI	B5U717	Hepatitis B virus (HBV)
VSLMLLYKTFGRKLHLYSHPIILGFRKIPMGVGLSPFLLAQFTSAICSVVRRAFPH	B5U717	Hepatitis B virus (HBV)
PMGVGLSPFLLAQFTSAICSVVRRAFPHCLAFSYTDDLVLGAKSVQHLESLYTAVT	B5U717	Hepatitis B virus (HBV)
CLAFSYTDDLVLGAKSVQHLESLYTAVTNFLLSLGIHLNPNKTKRWGYSLNFMGYV	B5U717	Hepatitis B virus (HBV)
NFLLSLGIHLNPNKTKRWGYSLNFMGYVIGSWGTLPQDHIVQKIKQCFKKLPVNRP	B5U717	Hepatitis B virus (HBV)
IGSWGTLPQDHIVQKIKQCFKKLPVNRPINWKVCQRIVGLLGFAAPFTQCRYPALM	B5U717	Hepatitis B virus (HBV)
INWKVCQRIVGLLGFAAPFTQCRYPALMPLYACIHAKQAFTFSPTYKAFLRTQYLN	B5U717	Hepatitis B virus (HBV)
PLYACIHAKQAFTFSPTYKAFLRTQYLNLYPVARQRPGVCQVFADATPTGWGLAIG	B5U717	Hepatitis B virus (HBV)
LYPVARQRPGVCQVFADATPTGWGLAIGHQRMRGTFLAPLPIHTAELLAACFARSR	B5U717	Hepatitis B virus (HBV)
HQRMRGTFLAPLPIHTAELLAACFARSRSGANIIGTDNSVVLSRKYTSFPWLLGCA	B5U717	Hepatitis B virus (HBV)
SGANIIGTDNSVVLSRKYTSFPWLLGCAANWILRGTSFVYVPSELNPADDPSRGRL	B5U717	Hepatitis B virus (HBV)
ANWILRGTSFVYVPSELNPADDPSRGRLGLSRPLLRLPFLPTTGRTSLYAVSPSVP	B5U717	Hepatitis B virus (HBV)
DDPSRGRLGLSRPLLRLPFLPTTGRTSLYAVSPSVPSHLPVRVHFASPLHVAWRPP	B5U717	Hepatitis B virus (HBV)
MGQNLSVSNPLGFSPEHQLDPLFRANTNNPDWDFNPNKDNWAEANEVGVGAFGPGF	B5U718	Hepatitis B virus (HBV)
NPDWDFNPNKDNWAEANEVGVGAFGPGFTPPHGGLLGWSPQAQGVTTIAPAVPPPV	B5U718	Hepatitis B virus (HBV)
TPPHGGLLGWSPQAQGVTTIAPAVPPPVSTNRQNRSSPLLSLHLLKDTHPQAMQWN	B5U718	Hepatitis B virus (HBV)
STNRQNRSSPLLSLHLLKDTHPQAMQWNSTVFHRTLQDPRVRGLYFPAGGSSSETV	B5U718	Hepatitis B virus (HBV)
STVFHRTLQDPRVRGLYFPAGGSSSETVTPVPTSASPISSILSKIGDPAPSMESIT	B5U718	Hepatitis B virus (HBV)
TPVPTSASPISSILSKIGDPAPSMESITSGFLGPLLVLQAGFFLLTKILTIPQSLD	B5U718	Hepatitis B virus (HBV)
SGFLGPLLVLQAGFFLLTKILTIPQSLDSWWTSLNFLGGAPVCPGQNSQSQISNHS	B5U718	Hepatitis B virus (HBV)
SWWTSLNFLGGAPVCPGQNSQSQISNHSPTSCPPICPGYRWMCLRRFIIFLFILLL	B5U718	Hepatitis B virus (HBV)
PTSCPPICPGYRWMCLRRFIIFLFILLLCLIFLLGLLDYQGMLPVCPLLPGTTTTS	B5U718	Hepatitis B virus (HBV)
CLIFLLGLLDYQGMLPVCPLLPGTTTTSMGPCKTCTIPAQGASLFPSCCCTKPSDG	B5U718	Hepatitis B virus (HBV)
MGPCKTCTIPAQGASLFPSCCCTKPSDGNCTCIPIPSSWAFVKFLWEWASVRFSWL	B5U718	Hepatitis B virus (HBV)
NCTCIPIPSSWAFVKFLWEWASVRFSWLSLLAPFVQWFAGLSPTVWLSVIRMIWYW	B5U718	Hepatitis B virus (HBV)
SWLSLLAPFVQWFAGLSPTVWLSVIRMIWYWGPSLYNILSPFIPLLPIFFCLWVYI	B5U718	Hepatitis B virus (HBV)
MDNITSGFLGPLLVLQAGFFLLTKILTIPQSLDSWWTSLNFLGGAPACPGQNSPSP	B5U725	Hepatitis B virus (HBV)
PQSLDSWWTSLNFLGGAPACPGQNSPSPISNHSPTSCPPTCPGYRWMCLRRFIIFL	B5U725	Hepatitis B virus (HBV)
ISNHSPTSCPPTCPGYRWMCLRRFIIFLFILLLCLIFLLVLLDYKGMLPVCPLLPG	B5U725	Hepatitis B virus (HBV)
FILLLCLIFLLVLLDYKGMLPVCPLLPGSSTTSTGPCRTCTITAQGTSLYPSCCCT	B5U725	Hepatitis B virus (HBV)
SSTTSTGPCRTCTITAQGTSLYPSCCCTKPSDGNCTCIPIPSSWAFAKFLWEWALV	B5U725	Hepatitis B virus (HBV)
KPSDGNCTCIPIPSSWAFAKFLWEWALVRFSWLSLLAPFVQWFAGLSPIAWPLVIW	B5U725	Hepatitis B virus (HBV)
RFSWLSLLAPFVQWFAGLSPIAWPLVIWMMWYWGPSLYNILNPFIPLLPIFFCLWV	B5U725	Hepatitis B virus (HBV)
SWLSLLAPFVQWFAGLSPIAWPLVIWMMWYWGPSLYNILNPFIPLLPIFFCLWVYI	B5U725	Hepatitis B virus (HBV)
MAARLRCQLDPTRDVLCSRPVSAQSRGRPLPGPFGALPPPSPSAVPADNGSHLSLR	B5U726	Hepatitis B virus (HBV)
PLPGPFGALPPPSPSAVPADNGSHLSLRGLPVCAFSSAGPCALRFTSARCMETTVN	B5U726	Hepatitis B virus (HBV)
GLPVCAFSSAGPCALRFTSARCMETTVNAPRSLPRALHKRTLGLPAMSTTAIETYF	B5U726	Hepatitis B virus (HBV)
APRSLPRALHKRTLGLPAMSTTAIETYFKDCVFKDWEELGVEIRLKVFVLGGCRHK	B5U726	Hepatitis B virus (HBV)
GLPAMSTTAIETYFKDCVFKDWEELGVEIRLKVFVLGGCRHKLVCSPAPCNFFTSA	B5U726	Hepatitis B virus (HBV)
MGQNHSVTNPLGFFPEHQLDPLFRANSKHPDWDFNPSKDNWPEATKVGVGAFGPGF	B5U732	Hepatitis B virus (HBV)
HPDWDFNPSKDNWPEATKVGVGAFGPGFTPPHGGLLGWSPQAQGQLTTLPTVPPTA	B5U732	Hepatitis B virus (HBV)
TPPHGGLLGWSPQAQGQLTTLPTVPPTASANRQSGRQPTPISPPLRDTHPQAMQWN	B5U732	Hepatitis B virus (HBV)
SANRQSGRQPTPISPPLRDTHPQAMQWNSTVFHQLLQDPRVRGLYYPAGGSSSGTV	B5U732	Hepatitis B virus (HBV)
STVFHQLLQDPRVRGLYYPAGGSSSGTVSPVPATASHISSTFSMTGDPAPNMENIT	B5U732	Hepatitis B virus (HBV)
SPVPATASHISSTFSMTGDPAPNMENITSGYLGPLLVLQAGFFLLTKILTIPQSLD	B5U732	Hepatitis B virus (HBV)
SGYLGPLLVLQAGFFLLTKILTIPQSLDSWWTSLNFLGGAPVCPGQNSQSLTSNHS	B5U732	Hepatitis B virus (HBV)
SWWTSLNFLGGAPVCPGQNSQSLTSNHSPTSCPPTCPGYRWMCLRRSIIFLFILLL	B5U732	Hepatitis B virus (HBV)
PTSCPPTCPGYRWMCLRRSIIFLFILLLCLIFLLVLLDCQGMLPVCPLLPGSTTTS	B5U732	Hepatitis B virus (HBV)
CLIFLLVLLDCQGMLPVCPLLPGSTTTSTGPCKTCTIPAQGTSLFPSCCCTKPSDG	B5U732	Hepatitis B virus (HBV)
TGPCKTCTIPAQGTSLFPSCCCTKPSDGFCTCIPIPSSWAFARFLWEWALVRFSWL	B5U732	Hepatitis B virus (HBV)
FCTCIPIPSSWAFARFLWEWALVRFSWLNLLVPFVQWFVGLSPTAWLLAIWMIWYW	B5U732	Hepatitis B virus (HBV)
SWLNLLVPFVQWFVGLSPTAWLLAIWMIWYWGPSLYNILNPFIPLLPIFFCLWVYI	B5U732	Hepatitis B virus (HBV)
MAARLCCQLDPARDVLCLRPLGAESRGRPLSGSLGALPPPSPSAVPAVHGAHLSLR	B5U735	Hepatitis B virus (HBV)
PLSGSLGALPPPSPSAVPAVHGAHLSLRGLPVCAFSSAGPCALRFTSARCMETTVN	B5U735	Hepatitis B virus (HBV)
GLPVCAFSSAGPCALRFTSARCMETTVNAPRSLPRTLHKRTLGLSAMSTTEIETYF	B5U735	Hepatitis B virus (HBV)
APRSLPRTLHKRTLGLSAMSTTEIETYFKDCVFKDWEELGEEIRLKVFVLGGCRHK	B5U735	Hepatitis B virus (HBV)
GLSAMSTTEIETYFKDCVFKDWEELGEEIRLKVFVLGGCRHKLVCSPAPCNLFTSA	B5U735	Hepatitis B virus (HBV)
MGGWSSKPRKGMGTNLSVPKTLGFFPDHQLDPPFKANSKNPDWDLNPHKDNWPDAN	B5U8D5	Hepatitis B virus (HBV)
QLDPPFKANSKNPDWDLNPHKDNWPDANNVGVGAFGPGFTPPHGGLLGWSPQAQGI	B5U8D5	Hepatitis B virus (HBV)
NVGVGAFGPGFTPPHGGLLGWSPQAQGILTTVPATPPPASTNRQSGRKPTPLSPPL	B5U8D5	Hepatitis B virus (HBV)
LTTVPATPPPASTNRQSGRKPTPLSPPLRDTHPQAMQWNSNTFHQTLQDPRVRALY	B5U8D5	Hepatitis B virus (HBV)
RDTHPQAMQWNSNTFHQTLQDPRVRALYFPAGGSSSGTVSPAQNTASAISSTFSKT	B5U8D5	Hepatitis B virus (HBV)
FPAGGSSSGTVSPAQNTASAISSTFSKTGDPVPNMENITSGLLGPLLVLQGGFFLL	B5U8D5	Hepatitis B virus (HBV)
GDPVPNMENITSGLLGPLLVLQGGFFLLTKILSIPQSLDSRWTSLNFRGGTPLCVV	B5U8D5	Hepatitis B virus (HBV)
TKILSIPQSLDSRWTSLNFRGGTPLCVVQNSQARISSHSPTCCPPICPGYRRKFLR	B5U8D5	Hepatitis B virus (HBV)
QNSQARISSHSPTCCPPICPGYRRKFLRRFIFFLYIQMQCLIFLLVLLDYQGMLPV	B5U8D5	Hepatitis B virus (HBV)
RFIFFLYIQMQCLIFLLVLLDYQGMLPVCPLIPGSSTTSTGHCRTCTTPAQGTSMF	B5U8D5	Hepatitis B virus (HBV)
CPLIPGSSTTSTGHCRTCTTPAQGTSMFPSCYSTKPTDGNCTCIPIPSSWAFAKYL	B5U8D5	Hepatitis B virus (HBV)
PSCYSTKPTDGNCTCIPIPSSWAFAKYLWEWASVRFSWLSFLVPFVQWFVGLSPTV	B5U8D5	Hepatitis B virus (HBV)
WEWASVRFSWLSFLVPFVQWFVGLSPTVWLSVIWMMWYWGPSLYNILSPFMPLLPI	B5U8D5	Hepatitis B virus (HBV)
SWLSFLVPFVQWFVGLSPTVWLSVIWMMWYWGPSLYNILSPFMPLLPIFFCLWVYI	B5U8D5	Hepatitis B virus (HBV)
MGGWSSKPRKGMGTNLSVPNPLGFFPDHQLDLAFRANSNNPDWDFNPNKDPWPQAH	B5U8E9	Hepatitis B virus (HBV)
QLDLAFRANSNNPDWDFNPNKDPWPQAHQVGAGAFGPGFTPPHGGLLGWSPQAQGI	B5U8E9	Hepatitis B virus (HBV)
QVGAGAFGPGFTPPHGGLLGWSPQAQGILTNVPAVPPPASTNRQSGRQPTPISPPL	B5U8E9	Hepatitis B virus (HBV)
LTNVPAVPPPASTNRQSGRQPTPISPPLRDSHPQAMQWNSTTFHQALQDPRIRGLY	B5U8E9	Hepatitis B virus (HBV)
RDSHPQAMQWNSTTFHQALQDPRIRGLYFAGGGSTSRTENPATNIASHISTIFTRS	B5U8E9	Hepatitis B virus (HBV)
FAGGGSTSRTENPATNIASHISTIFTRSGDPATNMENITSGFRAPLLVIQAGFFLW	B5U8E9	Hepatitis B virus (HBV)
GDPATNMENITSGFRAPLLVIQAGFFLWTKILTIPQSRDSWWTSLNFLGGAPVCLG	B5U8E9	Hepatitis B virus (HBV)
TKILTIPQSRDSWWTSLNFLGGAPVCLGQNSQSPTSNHSPTSCPPICPGYRWMCLR	B5U8E9	Hepatitis B virus (HBV)
RFIIFLFILLLCLIFLLVLLDYQGMLPVCPLIPGSSTTSTGPCKTCTTPAQGNSMY	B5U8E9	Hepatitis B virus (HBV)
CPLIPGSSTTSTGPCKTCTTPAQGNSMYPSCCCTKPSDGNCTCIPIPSSWAFAKYL	B5U8E9	Hepatitis B virus (HBV)
PSCCCTKPSDGNCTCIPIPSSWAFAKYLWEWASARFSWLSLLVPFVQWFVGLSPTV	B5U8E9	Hepatitis B virus (HBV)
WEWASARFSWLSLLVPFVQWFVGLSPTVWLSVIWMMWYWGPSLYNILSPFIPLLPI	B5U8E9	Hepatitis B virus (HBV)
SWLSLLVPFVQWFVGLSPTVWLSVIWMMWYWGPSLYNILSPFIPLLPIFFCLWVYI	B5U8E9	Hepatitis B virus (HBV)
MGGWSSKPRKGMGNQAQGILTNVPAVPPPASTIRQSGRQPTPISPPLRDSHPQAMR	B5U8G1	Hepatitis B virus (HBV)
PASTIRQSGRQPTPISPPLRDSHPQAMRWNSTTFHQALQDPRIRGLYFPAGGSSSG	B5U8G1	Hepatitis B virus (HBV)
WNSTTFHQALQDPRIRGLYFPAGGSSSGTANPAPNIASYISSIYKRIGDPPTNMEN	B5U8G1	Hepatitis B virus (HBV)
TANPAPNIASYISSIYKRIGDPPTNMENITSGFLGPLRVLQAGFFLLTKILTTPQS	B5U8G1	Hepatitis B virus (HBV)
ITSGFLGPLRVLQAGFFLLTKILTTPQSLGSWWTSLNFLGGAPVCLGQNSQSPTSN	B5U8G1	Hepatitis B virus (HBV)
LGSWWTSLNFLGGAPVCLGQNSQSPTSNHSPTSCPPICPGYRWMCLRRFIIFLFIL	B5U8G1	Hepatitis B virus (HBV)
HSPTSCPPICPGYRWMCLRRFIIFLFILLLCLIFLLVLLDYQGMLPVCPLIPGSST	B5U8G1	Hepatitis B virus (HBV)
LLCLIFLLVLLDYQGMLPVCPLIPGSSTTSTGPCKTCTTPAQGNSMYPSCCCTKPS	B5U8G1	Hepatitis B virus (HBV)
TSTGPCKTCTTPAQGNSMYPSCCCTKPSDGNCTCIPIPSSWAFAKYLREWASARFS	B5U8G1	Hepatitis B virus (HBV)
DGNCTCIPIPSSWAFAKYLREWASARFSWLSLLMPFVQWFVGLSPIVWPSVIWMMW	B5U8G1	Hepatitis B virus (HBV)
SWLSLLMPFVQWFVGLSPIVWPSVIWMMWYWGPSLYNILSPFIPLLPIFLCLWVYI	B5U8G1	Hepatitis B virus (HBV)
MGGYSSKPRKGMGTNLSVPNPLGFLPDHQLDPAFGANSNNPDWDSGSGHIDNSASS	B5U8G8	Hepatitis B virus (HBV)
QLDPAFGANSNNPDWDSGSGHIDNSASSPSSCLHQSAVRTAAYSHLSTSKRQSSSG	B5U8G8	Hepatitis B virus (HBV)
PSSCLHQSAVRTAAYSHLSTSKRQSSSGHTVETTFHQALLDPRVRSLYFPAGGSSS	B5U8G8	Hepatitis B virus (HBV)
HTVETTFHQALLDPRVRSLYFPAGGSSSGTTNPVATTASPISSILSRTGDPAPNME	B5U8G8	Hepatitis B virus (HBV)
GTTNPVATTASPISSILSRTGDPAPNMENTASGFLGPLLVLQAGFFLLTRILTIPQ	B5U8G8	Hepatitis B virus (HBV)
NTASGFLGPLLVLQAGFFLLTRILTIPQSLHSWWTSLNFLEGAPACPGQNSQSPTS	B5U8G8	Hepatitis B virus (HBV)
SLHSWWTSLNFLEGAPACPGQNSQSPTSNHSPTSCPPICPGYRSMCLLRFIIFLFI	B5U8G8	Hepatitis B virus (HBV)
NHSPTSCPPICPGYRSMCLLRFIIFLFILLLCLIFLLVLLDYQGMLPVCPLIPGTS	B5U8G8	Hepatitis B virus (HBV)
LLLCLIFLLVLLDYQGMLPVCPLIPGTSTTSTGPCKTCTTPAQGTSMFPSCCCSKP	B5U8G8	Hepatitis B virus (HBV)
TTSTGPCKTCTTPAQGTSMFPSCCCSKPSDGNCTCIPIPSSWAFAKFLWEWASVRF	B5U8G8	Hepatitis B virus (HBV)
SDGNCTCIPIPSSWAFAKFLWEWASVRFSWLSLLAPFVQWFVGLSPTVWLLVIWMM	B5U8G8	Hepatitis B virus (HBV)
SWLSLLAPFVQWFVGLSPTVWLLVIWMMWYWGPSLYNILRPFLPLLSIFFCLWLYI	B5U8G8	Hepatitis B virus (HBV)
MGGWTSKPRKGMGTNLSVPNPLGFLPDHQLDPAFGANSNNPDWDFNPNKDHWPQAH	B5U8I8	Hepatitis B virus (HBV)
QLDPAFGANSNNPDWDFNPNKDHWPQAHQVGAGAFGPGFTPPHGGLLGWSPQAQGT	B5U8I8	Hepatitis B virus (HBV)
QVGAGAFGPGFTPPHGGLLGWSPQAQGTLTNVPAVPPPASTNRQSGRQPTPISPPL	B5U8I8	Hepatitis B virus (HBV)
LTNVPAVPPPASTNRQSGRQPTPISPPLRDSHPQAMQWNAGGSRSGTVNSAPNIAS	B5U8I8	Hepatitis B virus (HBV)
RDSHPQAMQWNAGGSRSGTVNSAPNIASHVSSIFVRTGDPATNMENITSGFLGPLL	B5U8I8	Hepatitis B virus (HBV)
HVSSIFVRTGDPATNMENITSGFLGPLLVLQAGFFLLTMILSIAQILESWWTSLNF	B5U8I8	Hepatitis B virus (HBV)
VLQAGFFLLTMILSIAQILESWWTSLNFLRGAPGCIGQNSQSRTSICSPPYCPPTC	B5U8I8	Hepatitis B virus (HBV)
LRGAPGCIGQNSQSRTSICSPPYCPPTCPGYRWMCLRRIIIVLFSMLLCLIFLLVL	B5U8I8	Hepatitis B virus (HBV)
PGYRWMCLRRIIIVLFSMLLCLIFLLVLLDYQGMLPVCPLIPGSSTTSTGPCKTCT	B5U8I8	Hepatitis B virus (HBV)
LDYQGMLPVCPLIPGSSTTSTGPCKTCTTPAQGNSMYPSCCCTKPTDGNCTCIPIP	B5U8I8	Hepatitis B virus (HBV)
TPAQGNSMYPSCCCTKPTDGNCTCIPIPSSWAFAKYLWEWASARFSWLSLLVPFVQ	B5U8I8	Hepatitis B virus (HBV)
SSWAFAKYLWEWASARFSWLSLLVPFVQWFVGLSPTVWLSIIWMMWYWGRSLYNIL	B5U8I8	Hepatitis B virus (HBV)
SWLSLLVPFVQWFVGLSPTVWLSIIWMMWYWGRSLYNILSPFIPLLPIFFCLWVYI	B5U8I8	Hepatitis B virus (HBV)
SQSPTSNHSPTSCPPICPGYRWMCLRRFIIFLFILLLCLIFLLVLLDYQGMLPVCP	B6CIW5	Hepatitis B virus (HBV)
IIFLFILLLCLIFLLVLLDYQGMLPVCPLIPGSTTTSTGPCKTCTTPAQGNSMFPS	B6CIW5	Hepatitis B virus (HBV)
LIPGSTTTSTGPCKTCTTPAQGNSMFPSCCCTKPTDGNCTCIPIPSSWAFAKYLWD	B6CIW5	Hepatitis B virus (HBV)
CCCTKPTDGNCTCIPIPSSWAFAKYLWDWASVRFSWLSLLVPFVQWFVGLSPTVWL	B6CIW5	Hepatitis B virus (HBV)
WAFAKYLWDWASVRFSWLSLLVPFVQWFVGLSPTVWLSAMWMMWYWGPSLYSIVSP	B6CIW5	Hepatitis B virus (HBV)
GGSGGSGGSGGSGGSGGSGGSGGSGGSGGSGGSGGSGGSGGSMDIDKYKEFGASVE	B6D6A7	Hepatitis B virus (HBV)
ALRFTSARYMETAVNHLSSSAKALYKRTLGLLVMSTTGVEEYFKDCVFAEWEELGN	B6D6I2	Hepatitis B virus (HBV)
LGLLVMSTTGVEEYFKDCVFAEWEELGNESRLLTFVLGGCRHKLVCAPAPCNFFPS	B6D6I2	Hepatitis B virus (HBV)
GLLVMSTTGVEEYFKDCVFAEWEELGNESRLLTFVLGGCRHKLVCAPAPCNFFPSA	B6D6I2	Hepatitis B virus (HBV)
MGGWSSKPRQGMGTNLSVPNPLGFFPDHQLDPAFRANSNNPDWDFNPNKDQWPAAN	B6D765	Hepatitis B virus (HBV)
QLDPAFRANSNNPDWDFNPNKDQWPAANQVGVGSFGPGFTPPHGSLLGWSPQAKGI	B6D765	Hepatitis B virus (HBV)
QVGVGSFGPGFTPPHGSLLGWSPQAKGILTTFPAAPPPASTNRQSGRQPTPISPPL	B6D765	Hepatitis B virus (HBV)
LTTFPAAPPPASTNRQSGRQPTPISPPLRDSHPHAMQWNSSKFHQALLNPKVRGLY	B6D765	Hepatitis B virus (HBV)
RDSHPHAMQWNSSKFHQALLNPKVRGLYIPAGGSSSGTVNPVPTTASPISSIFSRT	B6D765	Hepatitis B virus (HBV)
IPAGGSSSGTVNPVPTTASPISSIFSRTGDPAPNMESTTSGFLGPLLVLQAGFFLL	B6D765	Hepatitis B virus (HBV)
GDPAPNMESTTSGFLGPLLVLQAGFFLLTRILTIPQSLDSWWTSLNFLGETPKCPG	B6D765	Hepatitis B virus (HBV)
FLGPLLVLQAGFFLLTRILTIPQSLDSWWTSLNFLGETPKCPGQNLQSPTSNHSAT	B6D765	Hepatitis B virus (HBV)
CKTCTTPAQGTSMHPSCCCTKLLEKNCTCIPIPSSWAFGKFLWEWASARFSWLSLL	B6DY46	Hepatitis B virus (HBV)
GTSMHPSCCCTKLLEKNCTCIPIPSSWAFGKFLWEWASARFSWLSLLVPFVQWFAG	B6DY46	Hepatitis B virus (HBV)
MGGWTSKPRKGMGTNLSVPNPLGFFPDHQLAQGLLTTVPAAPPPASINRQSGRQPT	B6E5Y0	Hepatitis B virus (HBV)
QLAQGLLTTVPAAPPPASINRQSGRQPTPLTPPLRDTHPQAMQFPAGGSSSGTVSP	B6E5Y0	Hepatitis B virus (HBV)
QSGRQPTPLTPPLRDTHPQAMQFPAGGSSSGTVSPAQNTVSAISSILSKTGDPVPN	B6E5Y0	Hepatitis B virus (HBV)
KVGVGAFGPGFTPPHGGLLGWSPQAQGILTTVPAAPPPASTNRQLGRKPTPLSPPL	B6EBT3	Hepatitis B virus (HBV)
LTTVPAAPPPASTNRQLGRKPTPLSPPLRDTHPQVMQWKITAGGSSSGTVNPVQNT	B6EBT3	Hepatitis B virus (HBV)
GRKPTPLSPPLRDTHPQVMQWKITAGGSSSGTVNPVQNTASSISSILSKTGDPVPN	B6EBT3	Hepatitis B virus (HBV)
MQLFHLCLIISCSCPTVQASKLCLGWLWGMDIDHYKEFGASVELLSFLPSDFFPSI	B6ULG2	Hepatitis B virus (HBV)
GMDIDHYKEFGASVELLSFLPSDFFPSIRDLLDTASALYREALESPEHCSPHHTAL	B6ULG2	Hepatitis B virus (HBV)
RDLLDTASALYREALESPEHCSPHHTALRQAFLCWGELMTLTTWVKSNLDDPASRD	B6ULG2	Hepatitis B virus (HBV)
RQAFLCWGELMTLTTWVKSNLDDPASRDLVVNYVNVNMGLKIKQLLWFHISCLTFE	B6ULG2	Hepatitis B virus (HBV)
LVVNYVNVNMGLKIKQLLWFHISCLTFEKKLFLSIWCLLECGFALHLHIDHQMPLS	B6ULG2	Hepatitis B virus (HBV)
KKLFLSIWCLLECGFALHLHIDHQMPLSYQHFQKLLLLNDEAGPLKKNSLASQTKV	B6ULG2	Hepatitis B virus (HBV)
YQHFQKLLLLNDEAGPLKKNSLASQTKVSIAASQKISISEIPMLVYLGLIRWETLP	B6ULG2	Hepatitis B virus (HBV)
SIAASQKISISEIPMLVYLGLIRWETLPGFILLLYLSLILSGKLLLFLTFICMRTL	B6ULG2	Hepatitis B virus (HBV)
EIPMLVYLGLIRWETLPGFILLLYLSLILSGKLLLFLTFICMRTLPIGVNNLWALS	B6ULG2	Hepatitis B virus (HBV)
KVGVGAFGPGFTPPHGGLLGWSPQAQGLLTTVPAAQDPRVRALYFPAGGSSSGTVS	B6V3D5	Hepatitis B virus (HBV)
PHGGLLGWSPQAQGLLTTVPAAQDPRVRALYFPAGGSSSGTVSPAQNTVSAISSIL	B6V3D5	Hepatitis B virus (HBV)
YFKTRHYLHTLWKAGILYKRETTRSASFCGSPYSWEQELQHRRLVFQTSTMCGDKS	B7TTD5	Hepatitis B virus (HBV)
CGSPYSWEQELQHRRLVFQTSTMCGDKSFSSSSSGILSRSPDGPCVRNCYKQSRLG	B7TTD5	Hepatitis B virus (HBV)
FSSSSSGILSRSPDGPCVRNCYKQSRLGLRPNEDHWPEGNFVRGGAFPHRVHSATE	B7TTD5	Hepatitis B virus (HBV)
LRPNEDHWPEGNFVRGGAFPHRVHSATEPSCGGEPYSSGHIDYSGLHPSSCLNKSA	B7TTD5	Hepatitis B virus (HBV)
PSCGGEPYSSGHIDYSGLHPSSCLNKSASQNTAYSHLSTSNRQSYLRHVPELHIIP	B7TTD5	Hepatitis B virus (HBV)
SQNTAYSHLSTSNRQSYLRHVPELHIIPPSSARPQSEGPILSCWWLQFRNSKPCSD	B7TTD5	Hepatitis B virus (HBV)
PSSARPQSEGPILSCWWLQFRNSKPCSDYCLTHIVNLLEDWGPCTEHGEHSIRIPR	B7TTD5	Hepatitis B virus (HBV)
YCLTHIVNLLEDWGPCTEHGEHSIRIPRTPARVTGGVFLVDKNPHNTTESRLVVDF	B7TTD5	Hepatitis B virus (HBV)
SQFSRGSTHVSWPKFAVPNLQSLTNLLSSNLSWLSLDISAAFYHIPLHPAAMPHLL	B7TTD5	Hepatitis B virus (HBV)
SNLSWLSLDISAAFYHIPLHPAAMPHLLVGSSGLPRYVARLSSTSRNINYQHGTMQ	B7TTD5	Hepatitis B virus (HBV)
QHLESLFTSITNFLLSLGIHLNPNKTKRWGYSLNFMGYVIGCWGTLPQEHIVQKIK	B7TTD5	Hepatitis B virus (HBV)
WGYSLNFMGYVIGCWGTLPQEHIVQKIKQCFRKLPVNRPIDWKVCQRIVGLLGFAA	B7TTD5	Hepatitis B virus (HBV)
MESISSGFLGPLLVLQAGFFLLTKILTIPQSLDSWWTSLNFLGGAPVCPGQNSQSL	B8PTC0	Hepatitis B virus (HBV)
PQSLDSWWTSLNFLGGAPVCPGQNSQSLTSNHSPTSCPPICPGYRWMCLRRFIIFL	B8PTC0	Hepatitis B virus (HBV)
TSNHSPTSCPPICPGYRWMCLRRFIIFLFILLLCLIFLLVLLDYQGMLPVCPLLPG	B8PTC0	Hepatitis B virus (HBV)
FILLLCLIFLLVLLDYQGMLPVCPLLPGSTTTSVGTCRTCTISAPGTSLFPSCCCT	B8PTC0	Hepatitis B virus (HBV)
STTTSVGTCRTCTISAPGTSLFPSCCCTKPSDGNCTCIPIPSSWAFARFLWGWASV	B8PTC0	Hepatitis B virus (HBV)
KPSDGNCTCIPIPSSWAFARFLWGWASVRFSWLSLLTPFVQWFVGLSPTAWLLVIW	B8PTC0	Hepatitis B virus (HBV)
RFSWLSLLTPFVQWFVGLSPTAWLLVIWMIWYWGPSLYNILSPFIPLLPIFFCLWA	B8PTC0	Hepatitis B virus (HBV)
SWLSLLTPFVQWFVGLSPTAWLLVIWMIWYWGPSLYNILSPFIPLLPIFFCLWAYI	B8PTC0	Hepatitis B virus (HBV)
MAARVCCQLDPARDVLCLRPVGAESRGRSVSGPSGTLPSPSSSAVPADHGAHLSLR	B9VK76	Hepatitis B virus (HBV)
SVSGPSGTLPSPSSSAVPADHGAHLSLRGLPVCAFSSAGPCALRFTSARRMETTVN	B9VK76	Hepatitis B virus (HBV)
GLPVCAFSSAGPCALRFTSARRMETTVNAHQVLPKVVHNRTLGVSSMSTTNLDAYF	B9VK76	Hepatitis B virus (HBV)
AHQVLPKVVHNRTLGVSSMSTTNLDAYFKDCVFTEWEELGEEVRLKVFVLGGCRHK	B9VK76	Hepatitis B virus (HBV)
GVSSMSTTNLDAYFKDCVFTEWEELGEEVRLKVFVLGGCRHKLVCSPAPCNFFTSA	B9VK76	Hepatitis B virus (HBV)
MGGWSSKPRQGMGTNLSVPNPLGFFPDHQLDPAFRANSNNPDWDFNPNKDHWPEAN	B9VKG9	Hepatitis B virus (HBV)
QLDPAFRANSNNPDWDFNPNKDHWPEANQVGAGAFGPGFTPPHGGLLGWSPQAQGI	B9VKG9	Hepatitis B virus (HBV)
QVGAGAFGPGFTPPHGGLLGWSPQAQGILTTVPAAPPTASTNRQSGRQPTPISPPP	B9VKG9	Hepatitis B virus (HBV)
LTTVPAAPPTASTNRQSGRQPTPISPPPAGGSSSGTVNPVPTTASPISSIFSRTGD	B9VKG9	Hepatitis B virus (HBV)
AGGSSSGTVNPVPTTASPISSIFSRTGDPAPNMESTTSGFLGPLLVLQAGFFLLTR	B9VKG9	Hepatitis B virus (HBV)
PAPNMESTTSGFLGPLLVLQAGFFLLTRILTIPQSLDSWWTSLNFLGGAPTCPGQN	B9VKG9	Hepatitis B virus (HBV)
ILTIPQSLDSWWTSLNFLGGAPTCPGQNSQSPTSNHSPTSCPPICPGYRWMCLRRF	B9VKG9	Hepatitis B virus (HBV)
IIFLFILLLCLIFLLVLLDYQGMLPVCPLLPGTSTTSTGPCKTCTVPAQGTSMYPS	B9VKG9	Hepatitis B virus (HBV)
LLPGTSTTSTGPCKTCTVPAQGTSMYPSCCCTKPSDGNCTCIPIPSSWAFARFLWE	B9VKG9	Hepatitis B virus (HBV)
CCCTKPSDGNCTCIPIPSSWAFARFLWEWASVRFSWLSLLVPFVQWFVGLSPTVWL	B9VKG9	Hepatitis B virus (HBV)
WASVRFSWLSLLVPFVQWFVGLSPTVWLSVIWMMWYWGPSLYNILSPFLPLLPIFF	B9VKG9	Hepatitis B virus (HBV)
SWLSLLVPFVQWFVGLSPTVWLSVIWMMWYWGPSLYNILSPFLPLLPIFFCLWVYI	B9VKG9	Hepatitis B virus (HBV)
MESTTSGLLGPLLVLQAGFFLLTRILKIPQSLDSWWTSLNFLGGAPTCPGQNLQSP	C0IRW5	Hepatitis B virus (HBV)
PQSLDSWWTSLNFLGGAPTCPGQNLQSPTSNHSPTSCPPICPGYRWMCLRRSIIFL	C0IRW5	Hepatitis B virus (HBV)
TSNHSPTSCPPICPGYRWMCLRRSIIFLFILLLCLIFLLVLLDYKGMLPVCPLLPG	C0IRW5	Hepatitis B virus (HBV)
FILLLCLIFLLVLLDYKGMLPVCPLLPGTTTTSRGPCRTCTTPAQGTSMFPSCCCT	C0IRW5	Hepatitis B virus (HBV)
TTTTSRGPCRTCTTPAQGTSMFPSCCCTKLSDANCTCIPIPTSGAFAKFLWGSASV	C0IRW5	Hepatitis B virus (HBV)
KLSDANCTCIPIPTSGAFAKFLWGSASVRFSWLNSLVPFVQWFEELSPTVWLSVIW	C0IRW5	Hepatitis B virus (HBV)
RFSWLNSLVPFVQWFEELSPTVWLSVIWMMWYWGPSLYNILKPFLPLLPIFFCLWV	C0IRW5	Hepatitis B virus (HBV)
SWLNSLVPFVQWFEELSPTVWLSVIWMMWYWGPSLYNILKPFLPLLPIFFCLWVYI	C0IRW5	Hepatitis B virus (HBV)
EDWGPCTEHGEHNIRIPRTPARVTGGVFLVDKNPHNTKESRLVVDFSQFSRGSTHV	C0LQ74	Hepatitis B virus (HBV)
LVDKNPHNTKESRLVVDFSQFSRGSTHVSWPKFAVPNLQSLTNLLSSNLSWLSLDV	C0LQ74	Hepatitis B virus (HBV)
SWPKFAVPNLQSLTNLLSSNLSWLSLDVSAAFYHIPLHPAAMPHLLVGSSGLPRYV	C0LQ74	Hepatitis B virus (HBV)
SAAFYHIPLHPAAMPHLLVGSSGLPRYVARLSSTTRNLNNRHGTKQDQPYSWSRNL	C0LQ74	Hepatitis B virus (HBV)
ARLSSTTRNLNNRHGTKQDQPYSWSRNLYVLLLLLNKTFKRKLHLYSHPMILGFSN	C0LQ74	Hepatitis B virus (HBV)
YVLLLLLNKTFKRKLHLYSHPMILGFSNIPMGLGLIPFLLVHITSGTWSLIRMAFS	C0LQ74	Hepatitis B virus (HBV)
IPMGLGLIPFLLVHITSGTWSLIRMAFSQCLAFMYMDDVVLGAKTVQHLESIYAAV	C0LQ74	Hepatitis B virus (HBV)
QCLAFMYMDDVVLGAKTVQHLESIYAAVTHFLLSLGIHLNPHKTKRWGYSLNFMGY	C0LQ74	Hepatitis B virus (HBV)
THFLLSLGIHLNPHKTKRWGYSLNFMGYVSGSWGTLPQEHIVQKIKMCFRKLPVNR	C0LQ74	Hepatitis B virus (HBV)
VSGSWGTLPQEHIVQKIKMCFRKLPVNRPIDWKVCQRIVGLLGFAAPFTQCGYPAL	C0LQ74	Hepatitis B virus (HBV)
PIDWKVCQRIVGLLGFAAPFTQCGYPALMPLYACIQAKQAFTFSPTYKAFLRNQYL	C0LQ74	Hepatitis B virus (HBV)
QRIVGLLGFAAPFTQCGYPALMPLYACIQAKQAFTFSPTYKAFLRNQYLNLYPVAR	C0LQ74	Hepatitis B virus (HBV)
MENTTSGFLGPLLVLQAGFSLLTRILTIPQSLDSWWTSLNFLGGAPACPGQNSQSP	C0MQP6	Hepatitis B virus (HBV)
PQSLDSWWTSLNFLGGAPACPGQNSQSPTSNHSPTSCPPICPGYRWMCLRRFIIFL	C0MQP6	Hepatitis B virus (HBV)
TSNHSPTSCPPICPGYRWMCLRRFIIFLFILLLCLTFLLVLLDYQGMLPVCPLLPG	C0MQP6	Hepatitis B virus (HBV)
FILLLCLTFLLVLLDYQGMLPVCPLLPGTSTTSTTTSTGPCKTCTIPAQGTSMFPS	C0MQP6	Hepatitis B virus (HBV)
TSTTSTTTSTGPCKTCTIPAQGTSMFPSCCCTKPSDGNCTCIPIPSSWAFARFLWE	C0MQP6	Hepatitis B virus (HBV)
WASVRFSWLSLLVPFVQWFVGLSPTVWLSVILMMWYWGPSLFNILSPFLPLLPIFF	C0MQP6	Hepatitis B virus (HBV)
SWLSLLVPFVQWFVGLSPTVWLSVILMMWYWGPSLFNILSPFLPLLPIFFCLWVYI	C0MQP6	Hepatitis B virus (HBV)
RDLLDTASALYREALESPEHCSPHHTALRQAILCWGELMNLATWVGSNLEDPASCP	C1K1U1	Hepatitis B virus (HBV)
REALESPEHCSPHHTALRQAILCWGELMNLATWVGSNLEDPASCPYLINTSGNYCC	C1K1U1	Hepatitis B virus (HBV)
QLDPAFKANSENPDWDLNPHKDNWPDANKVGVGAFGPGFTPPHGGLLGWSPHAQGL	C1K1V4	Hepatitis B virus (HBV)
KVGVGAFGPGFTPPHGGLLGWSPHAQGLLTTVPAAPPPASTNRQSGRQPTPLSPPL	C1K1V4	Hepatitis B virus (HBV)
LTTVPAAPPPASTNRQSGRQPTPLSPPLRDTHPQAMQWNSTTFHQTLQNPRVRALY	C1K1V4	Hepatitis B virus (HBV)
RDTHPQAMQWNSTTFHQTLQNPRVRALYFPAGGSSSGTVSPAQNTVSAISSILSKT	C1K1V4	Hepatitis B virus (HBV)
FPAGGSSSGTVSPAQNTVSAISSILSKTGDPVPNMENIASGLLGPLLVLQAGFFLL	C1K1V4	Hepatitis B virus (HBV)
GDPVPNMENIASGLLGPLLVLQAGFFLLTKILTIPQSLDSWWTSLNFLGGTPVCLG	C1K1V4	Hepatitis B virus (HBV)
LVLQAGFFLLTKILTIPQSLDSWWTSLNFLGGTPVCLGQNSQSQISSHSPTCCPPI	C1K1V4	Hepatitis B virus (HBV)
MDIDPYKEFGASVELLSFLPSDFFPSIRDLLDAASALYREALESPEHCSPHHTALR	C3V8M4	Hepatitis B virus (HBV)
DLLDAASALYREALESPEHCSPHHTALRQAILCWGELMNLATWVGSNLEDPASREL	C3V8M4	Hepatitis B virus (HBV)
QAILCWGELMNLATWVGSNLEDPASRELRETVLEYLVSFGVWIRTPPAYRPPNAPI	C3V8M4	Hepatitis B virus (HBV)
RETVLEYLVSFGVWIRTPPAYRPPNAPILSTLPETTVVRRRGRSPGRRTPSPRRRR	C3V8M4	Hepatitis B virus (HBV)
TPPAYRPPNAPILSTLPETTVVRRRGRSPGRRTPSPRRRRSQSPRRRRSQSRESQC	C3V8M4	Hepatitis B virus (HBV)
MDIDPYKEFGASVELLSFLPQDFYPSVRDLLDTASALYRDALESPEHCSPHHTALR	C3W3V9	Hepatitis B virus (HBV)
DLLDTASALYRDALESPEHCSPHHTALRQAILCWGDLMNLATWVGANLDDPGSRDQ	C3W3V9	Hepatitis B virus (HBV)
QAILCWGDLMNLATWVGANLDDPGSRDQVVSYVNNNIALKFRQLLWFHISCLTFGR	C3W3V9	Hepatitis B virus (HBV)
VVSYVNNNIALKFRQLLWFHISCLTFGRETVVEYLVSFGVWIRTPPAYRPPNAPIL	C3W3V9	Hepatitis B virus (HBV)
ETVVEYLVSFGVWIRTPPAYRPPNAPILSTLPETSVIRRRGRSPRRRTPSPSRRRC	C3W3V9	Hepatitis B virus (HBV)
TPPAYRPPNAPILSTLPETSVIRRRGRSPRRRTPSPSRRRCQSPRRRRTQSRESQC	C3W3V9	Hepatitis B virus (HBV)
MEQNLSTSNPLGFFPDHQLDPAFRANTNNPDWDFNPNKDTCPDANKVGAGPSTNRR	C3W495	Hepatitis B virus (HBV)
NPDWDFNPNKDTCPDANKVGAGPSTNRRSNRQPTPLSQPLRNTHPQAMQWNSTTFH	C3W495	Hepatitis B virus (HBV)
SNRQPTPLSQPLRNTHPQAMQWNSTTFHQTLQDPRVRGLYLPAGGSSSETVNPVPT	C3W495	Hepatitis B virus (HBV)
QTLQDPRVRGLYLPAGGSSSETVNPVPTTASPISSIFSRIGDPALNMENITSGFLG	C3W495	Hepatitis B virus (HBV)
TASPISSIFSRIGDPALNMENITSGFLGPLLVLQAGFSLLTRILTTPQSLDSWWTS	C3W495	Hepatitis B virus (HBV)
PLLVLQAGFSLLTRILTTPQSLDSWWTSLNFLGGTTVCLGQNSQSPISNHSPTSCP	C3W495	Hepatitis B virus (HBV)
QAGFSLLTRILTTPQSLDSWWTSLNFLGGTTVCLGQNSQSPISNHSPTSCPPTWPG	C3W495	Hepatitis B virus (HBV)
MQWNSTTFHQTLQDPRVRGLYLPAGGSSSETVNPVPTTASPISSIFSRIGDPALNM	C3W496	Hepatitis B virus (HBV)
SETVNPVPTTASPISSIFSRIGDPALNMENITSGFLGPLLVLQAGFSLLTRILTTP	C3W496	Hepatitis B virus (HBV)
ENITSGFLGPLLVLQAGFSLLTRILTTPQSLDSWWTSLNFLGGTTVCLGQNSQSPI	C3W496	Hepatitis B virus (HBV)
MAARLCCQLDPARDVLCLRPVGAESRGRPVSGPLGTLSSPSPSAVSTDHGAHLSLR	C4RU82	Hepatitis B virus (HBV)
PVSGPLGTLSSPSPSAVSTDHGAHLSLRGLPVCAFSSAGPCALRFTSARRMGMETT	C4RU82	Hepatitis B virus (HBV)
GLPVCAFSSAGPCALRFTSARRMGMETTVNARQFLPKVLYKRTLGLSVMSTIDLEA	C4RU82	Hepatitis B virus (HBV)
VNARQFLPKVLYKRTLGLSVMSTIDLEAYFKDCLFTNWEELGEENRLMIFVLGGCR	C4RU82	Hepatitis B virus (HBV)
GLSVMSTIDLEAYFKDCLFTNWEELGEENRLMIFVLGGCRHKLVCAPAPCNFFTSA	C4RU82	Hepatitis B virus (HBV)
MAARLCCQLDPARDVLCLRPVGAESRGRPVSGQVGPLPSSSPSAVPTDHGAHLSLR	C6L679	Hepatitis B virus (HBV)
PVSGQVGPLPSSSPSAVPTDHGAHLSLRGLPVCTFSSAGPCALRFTSARCMETTVN	C6L679	Hepatitis B virus (HBV)
GLPVCTFSSAGPCALRFTSARCMETTVNAPWNLPRVLHKRTLGLSDMSTSAIETYF	C6L679	Hepatitis B virus (HBV)
APWNLPRVLHKRTLGLSDMSTSAIETYFKDCVFKDWEESGEEIRLMIFVLGGCRHK	C6L679	Hepatitis B virus (HBV)
GLSDMSTSAIETYFKDCVFKDWEESGEEIRLMIFVLGGCRHKLVCSPAPCNFFTSA	C6L679	Hepatitis B virus (HBV)
MPLSCQHFRKLLLLDEEAGPLEEELPRLADEGLNRRVAEDLNLHLPNVSIPWTHKV	C6L681	Hepatitis B virus (HBV)
ADEGLNRRVAEDLNLHLPNVSIPWTHKVGDFTGLYSSTVPVFNPKWQTPSFPDIHL	C6L681	Hepatitis B virus (HBV)
GDFTGLYSSTVPVFNPKWQTPSFPDIHLHQDIIDKCQQFVGPLTVNEKRRLKLIMP	C6L681	Hepatitis B virus (HBV)
HQDIIDKCQQFVGPLTVNEKRRLKLIMPARFFPNATKYFPPDKGIKPYYPENVVNH	C6L681	Hepatitis B virus (HBV)
ARFFPNATKYFPPDKGIKPYYPENVVNHYFQARHYLHTLWKAGILYKRETTHSASF	C6L681	Hepatitis B virus (HBV)
YFQARHYLHTLWKAGILYKRETTHSASFCGSPYSWEQELHHGGKPLCPQSAGILPR	C6L681	Hepatitis B virus (HBV)
CGSPYSWEQELHHGGKPLCPQSAGILPRASVGPRIPSQHKQSRLGLQPQQRQLAGF	C6L681	Hepatitis B virus (HBV)
ASVGPRIPSQHKQSRLGLQPQQRQLAGFHKGGCGSFRARVHPTTWRHSGVEPSGSG	C6L681	Hepatitis B virus (HBV)
HKGGCGSFRARVHPTTWRHSGVEPSGSGTNNIPASSSSSCLHQSASKKATYTHIAT	C6L681	Hepatitis B virus (HBV)
TNNIPASSSSSCLHQSASKKATYTHIATTERHSSSGHAVELHGIPPSSTRSQSEGP	C6L681	Hepatitis B virus (HBV)
TERHSSSGHAVELHGIPPSSTRSQSEGPVSSCWWLQFRDSEPCSDHCLSHLVKLHQ	C6L681	Hepatitis B virus (HBV)
VSSCWWLQFRDSEPCSDHCLSHLVKLHQDWGPCSEYGEHHIRIPRTPARVTGGVFL	C6L681	Hepatitis B virus (HBV)
DWGPCSEYGEHHIRIPRTPARVTGGVFLVDKNPHNSSESRLVVDFSQFSRGSTRVS	C6L681	Hepatitis B virus (HBV)
AAFYHLPLHPAAMPHLLVGSSGLSRYVARLSSASRINHHQHGTMQNLHDHCSRNLY	C6L681	Hepatitis B virus (HBV)
RLSSASRINHHQHGTMQNLHDHCSRNLYVSLLLLYKTFGRKLHLYSHPIIMGFRKI	C6L681	Hepatitis B virus (HBV)
VSLLLLYKTFGRKLHLYSHPIIMGFRKIPMGVGLSPFLLAQFTSAICSVVRRAFPH	C6L681	Hepatitis B virus (HBV)
PMGVGLSPFLLAQFTSAICSVVRRAFPHCLAFSYMDDLVLGAKSVQHLESLYTAVT	C6L681	Hepatitis B virus (HBV)
CLAFSYMDDLVLGAKSVQHLESLYTAVTNFLLSLGIHLNPHKTKRWGYSLHFMGYV	C6L681	Hepatitis B virus (HBV)
NFLLSLGIHLNPHKTKRWGYSLHFMGYVIGSWGTLPQDHIIQKITQCFRKLPVNRP	C6L681	Hepatitis B virus (HBV)
IGSWGTLPQDHIIQKITQCFRKLPVNRPIDWKVCQRIVGLLGFAAPFTQCGYPALM	C6L681	Hepatitis B virus (HBV)
IDWKVCQRIVGLLGFAAPFTQCGYPALMPLYACIQAKQAFTFSPTYKAFLRTQYMN	C6L681	Hepatitis B virus (HBV)
PLYACIQAKQAFTFSPTYKAFLRTQYMNLYPVARQRPGLCQVFADATPTGWGLAIG	C6L681	Hepatitis B virus (HBV)
LYPVARQRPGLCQVFADATPTGWGLAIGHQRMRGTFVAPLPIHTAELLAACFARSR	C6L681	Hepatitis B virus (HBV)
HQRMRGTFVAPLPIHTAELLAACFARSRSGANLLGTDNSVVLSRKYTSFPWLLGCA	C6L681	Hepatitis B virus (HBV)
SGANLLGTDNSVVLSRKYTSFPWLLGCAANWILRGTSFVYVPSALNPADDPSRGKL	C6L681	Hepatitis B virus (HBV)
ANWILRGTSFVYVPSALNPADDPSRGKLGLYRPLLRLPFRPTTGRTSLYAVSPSVP	C6L681	Hepatitis B virus (HBV)
DDPSRGKLGLYRPLLRLPFRPTTGRTSLYAVSPSVPSHLPARVHFASPLHVAWRPP	C6L681	Hepatitis B virus (HBV)
MGANLSVPNPLGFFPEHQLDPAFRANTSNPDWDFNPNKDNWPDSTKVGAGAFGPGF	C6L682	Hepatitis B virus (HBV)
NPDWDFNPNKDNWPDSTKVGAGAFGPGFTPPHGGILGWSPQAQGLTTFLPAAPPLA	C6L682	Hepatitis B virus (HBV)
TPPHGGILGWSPQAQGLTTFLPAAPPLASTNRQARRQPTPISPPLRDTHPQAMQWN	C6L682	Hepatitis B virus (HBV)
STNRQARRQPTPISPPLRDTHPQAMQWNSTAFHQALQDPRVKGLYHPAGGSSSGTV	C6L682	Hepatitis B virus (HBV)
STAFHQALQDPRVKGLYHPAGGSSSGTVSPVPTTVSPTSSSFTKTGDLVPNMENIT	C6L682	Hepatitis B virus (HBV)
SPVPTTVSPTSSSFTKTGDLVPNMENITSGFLGPLLVLQAGFFLLTKILTIPQSLD	C6L682	Hepatitis B virus (HBV)
SGFLGPLLVLQAGFFLLTKILTIPQSLDSWWTSLNFLGGALVCPGQNSQSLTSNHS	C6L682	Hepatitis B virus (HBV)
SWWTSLNFLGGALVCPGQNSQSLTSNHSPTSCPPTCPGYRWMCLRRFIIFLFILLL	C6L682	Hepatitis B virus (HBV)
PTSCPPTCPGYRWMCLRRFIIFLFILLLCLIFLLVLLDYQGMLPVCPLLPGSTTTS	C6L682	Hepatitis B virus (HBV)
CLIFLLVLLDYQGMLPVCPLLPGSTTTSTGPCRTCTITAQGTSMFPSCCCTKPSDG	C6L682	Hepatitis B virus (HBV)
TGPCRTCTITAQGTSMFPSCCCTKPSDGNCTCIPIPSSWAFAKFLWEWASVRFSWL	C6L682	Hepatitis B virus (HBV)
NCTCIPIPSSWAFAKFLWEWASVRFSWLSLLAPFVQWFAGLSPTVWLSVIWMIWYW	C6L682	Hepatitis B virus (HBV)
SWLSLLAPFVQWFAGLSPTVWLSVIWMIWYWGPSLYNILNPFIPLLPIFFCLWVYI	C6L682	Hepatitis B virus (HBV)
MQLFHLCLIISCTCPTFQASKLCLGWLWGMDIDPYKEFGATVELLSFLPADFFPSA	C7AYJ9	Hepatitis B virus (HBV)
GMDIDPYKEFGATVELLSFLPADFFPSARDLLDTASALYREALESPEHCSPHHTAL	C7AYJ9	Hepatitis B virus (HBV)
RDLLDTASALYREALESPEHCSPHHTALRQAILCWGDLTTLGSWVGNNLEDQASRA	C7AYJ9	Hepatitis B virus (HBV)
RQAILCWGDLTTLGSWVGNNLEDQASRALVVNYVDTNMGLKIRQLLWFHISCLTFG	C7AYJ9	Hepatitis B virus (HBV)
LVVNYVDTNMGLKIRQLLWFHISCLTFGRETVLQYLVSFGVWIRTPPAYRPPNAPI	C7AYJ9	Hepatitis B virus (HBV)
RETVLQYLVSFGVWIRTPPAYRPPNAPILSTLPETTVVRCRNRGRSPRRRTPSPRR	C7AYJ9	Hepatitis B virus (HBV)
PAYRPPNAPILSTLPETTVVRCRNRGRSPRRRTPSPRRRRSQSPRRRRSQSRESQC	C7AYJ9	Hepatitis B virus (HBV)
MDLDPYKEFGATVELLSFLPGDFFPSVRDLLYTASALYRDALESPEHCSPHHTALR	C7DNE1	Hepatitis B virus (HBV)
DLLYTASALYRDALESPEHCSPHHTALRQAILCWGDVMNLATWVGANLEDPVSRDL	C7DNE1	Hepatitis B virus (HBV)
QAILCWGDVMNLATWVGANLEDPVSRDLVVSYVNNNMGLKFRQLLWVHISCLTFGR	C7DNE1	Hepatitis B virus (HBV)
VVSYVNNNMGLKFRQLLWVHISCLTFGRETVLQYLVSFGVWIRTPPAYRPPNAPIL	C7DNE1	Hepatitis B virus (HBV)
ETVLQYLVSFGVWIRTPPAYRPPNAPILSTLPETTVVRPSRSYRRRTPSPRRRRSQ	C7DNE1	Hepatitis B virus (HBV)
RTPPAYRPPNAPILSTLPETTVVRPSRSYRRRTPSPRRRRSQSPRRRRSQSPASQC	C7DNE1	Hepatitis B virus (HBV)
IIFLFILLLCLIFLLVLLDYQGMLPVCPLIPGSSTTSTGPCRTCTTPAQGTSMYPS	C7FEP7	Hepatitis B virus (HBV)
MDNTTSGFLGHLLVLQAGFFLLTKILTIPQSLDSWWTSLNFLGEPPVCRGQNSQSP	C9W2H6	Hepatitis B virus (HBV)
PQSLDSWWTSLNFLGEPPVCRGQNSQSPISNHSPTSCPPTCPGYRWMSLRRFIIFL	C9W2H6	Hepatitis B virus (HBV)
ISNHSPTSCPPTCPGYRWMSLRRFIIFLFILLLCLIFLLVLLDYQGMLPVCPLLPG	C9W2H6	Hepatitis B virus (HBV)
FILLLCLIFLLVLLDYQGMLPVCPLLPGTSTTSAGPCRTCTTPAQGTSMIPSCCCT	C9W2H6	Hepatitis B virus (HBV)
TSTTSAGPCRTCTTPAQGTSMIPSCCCTKPTDGNCTCIPIPSSWAFAKYLWEWASV	C9W2H6	Hepatitis B virus (HBV)
KPTDGNCTCIPIPSSWAFAKYLWEWASVRFSWLSLLAPFVQWFVGLSPTVWLSVIW	C9W2H6	Hepatitis B virus (HBV)
RFSWLSLLAPFVQWFVGLSPTVWLSVIWMMWFWGPSLYNILSPFLPLLPLSFFLWV	C9W2H6	Hepatitis B virus (HBV)
SWLSLLAPFVQWFVGLSPTVWLSVIWMMWFWGPSLYNILSPFLPLLPLSFFLWVYI	C9W2H6	Hepatitis B virus (HBV)
RILTIPQSLDSWWTSLNFLGGAPKCLGLNLQSPTSNHSPTSCPPICPGYRWMCLRR	C9W2K7	Hepatitis B virus (HBV)
NLQSPTSNHSPTSCPPICPGYRWMCLRRFIIFLFILLLCLIFLLVLVDYRGMLPVC	C9W2K7	Hepatitis B virus (HBV)
FIIFLFILLLCLIFLLVLVDYRGMLPVCPLLPGTSTTSTGPCKTCTTPAQGPSMFP	C9W2K7	Hepatitis B virus (HBV)
PLLPGTSTTSTGPCKTCTTPAQGPSMFPSCCCTKPSDGNCTCIPIPSSWAFARFLW	C9W2K7	Hepatitis B virus (HBV)
SCCCTKPSDGNCTCIPIPSSWAFARFLWEWASVRFSWLSLLVPFVQWFVGLSPIVW	C9W2K7	Hepatitis B virus (HBV)
EWASVRFSWLSLLVPFVQWFVGLSPIVWLSVIWMMWYWGPSLYNILNPFLPLLPIF	C9W2K7	Hepatitis B virus (HBV)
SWLSLLVPFVQWFVGLSPIVWLSVIWMMWYWGPSLYNILNPFLPLLPIFFCLWVYI	C9W2K7	Hepatitis B virus (HBV)
MDIDPYKEFGASVELLSFLPSDFFPSISDLLATATALFRDALESPEHCSPHHTAIR	C9WDH8	Hepatitis B virus (HBV)
DLLATATALFRDALESPEHCSPHHTAIRQAILCWGELMSLATWVGVNLDDPASREQ	C9WDH8	Hepatitis B virus (HBV)
QAILCWGELMSLATWVGVNLDDPASREQVVGYVNSHMGLKFRQLLWFHVSCLMFGR	C9WDH8	Hepatitis B virus (HBV)
VVGYVNSHMGLKFRQLLWFHVSCLMFGRDLVLEYLVSFGVWIRTPPAYRPSNAPIL	C9WDH8	Hepatitis B virus (HBV)
DLVLEYLVSFGVWIRTPPAYRPSNAPILSTLPETCVVRRRGRSPRRRTPSPRRRRS	C9WDH8	Hepatitis B virus (HBV)
TPPAYRPSNAPILSTLPETCVVRRRGRSPRRRTPSPRRRRSQSPRRRRSQSRGSQC	C9WDH8	Hepatitis B virus (HBV)
MAARVCCQLDPARDVLCLRPVGAESRGRPVSGPFGALPSPSSSAVPANHGAHLSLR	D0E6C4	Hepatitis B virus (HBV)
PVSGPFGALPSPSSSAVPANHGAHLSLRGLPVCAFSSAGPCALRFTSARRMETTVN	D0E6C4	Hepatitis B virus (HBV)
GLPVCAFSSAGPCALRFTSARRMETTVNAHQVLPKVLHKRTLGLTGLTTNDSGAHI	D0E6C4	Hepatitis B virus (HBV)
AHQVLPKVLHKRTLGLTGLTTNDSGAHIKDCVFKDWEELGEEIRLMIFVLGGCRHK	D0E6C4	Hepatitis B virus (HBV)
GLTGLTTNDSGAHIKDCVFKDWEELGEEIRLMIFVLGGCRHKLVCSPAPCNFFTSA	D0E6C4	Hepatitis B virus (HBV)
MPLSYQHFRNVLLLDDEAGPLEEELPRLADEGLNRRVAEDLNLGNLNVSIPWTHKV	D0EDS2	Hepatitis B virus (HBV)
ADEGLNRRVAEDLNLGNLNVSIPWTHKVGNFTGLYSSTVPVFNPHWKTPSFPNIHL	D0EDS2	Hepatitis B virus (HBV)
GNFTGLYSSTVPVFNPHWKTPSFPNIHLHQDIIKKCEQFVGPLTVNEKRRLQLIMP	D0EDS2	Hepatitis B virus (HBV)
HQDIIKKCEQFVGPLTVNEKRRLQLIMPARFYPNVTKYLPLDKGIKPYYPEHLINH	D0EDS2	Hepatitis B virus (HBV)
ARFYPNVTKYLPLDKGIKPYYPEHLINHYFQTRHYLHTLWKAGILYKRETTRSASF	D0EDS2	Hepatitis B virus (HBV)
YFQTRHYLHTLWKAGILYKRETTRSASFCGSPYSWEQELQHGAESFHQQSSGILSR	D0EDS2	Hepatitis B virus (HBV)
CGSPYSWEQELQHGAESFHQQSSGILSRPPVGSSLQSKHRKSRLGLQSQQGHLAKR	D0EDS2	Hepatitis B virus (HBV)
PPVGSSLQSKHRKSRLGLQSQQGHLAKRQQGRSWSIRGGEPSGSGHNTNLASKSAS	D0EDS2	Hepatitis B virus (HBV)
QQGRSWSIRGGEPSGSGHNTNLASKSASCSYQPPVRKAAYPAVSTFERHSSSGHAV	D0EDS2	Hepatitis B virus (HBV)
CSYQPPVRKAAYPAVSTFERHSSSGHAVELHNFPPNSARSQGERPVFPCWWLQFRN	D0EDS2	Hepatitis B virus (HBV)
ELHNFPPNSARSQGERPVFPCWWLQFRNSKPCSDYCLSHIVNLLEDWGPCAEHGEH	D0EDS2	Hepatitis B virus (HBV)
SKPCSDYCLSHIVNLLEDWGPCAEHGEHHIRIPRTPARVTGGVFLVDKNPQNTAES	D0EDS2	Hepatitis B virus (HBV)
HIRIPRTPARVTGGVFLVDKNPQNTAESRLVVDFSQFSRGNYRVSWPKFAVPNLQS	D0EDS2	Hepatitis B virus (HBV)
RLVVDFSQFSRGNYRVSWPKFAVPNLQSLTNLLSSNLSWLSLDVSAAFYHLPLHPA	D0EDS2	Hepatitis B virus (HBV)
LTNLLSSNLSWLSLDVSAAFYHLPLHPAAMPHLLVGSSGLSRYVARLSSDSRIVNH	D0EDS2	Hepatitis B virus (HBV)
AMPHLLVGSSGLSRYVARLSSDSRIVNHQHGNMQNLHDYCSRNLYVSLLLLYQTFG	D0EDS2	Hepatitis B virus (HBV)
QHGNMQNLHDYCSRNLYVSLLLLYQTFGRKLHLYSHPIILGFRKIPMGVGLSPFLL	D0EDS2	Hepatitis B virus (HBV)
RKLHLYSHPIILGFRKIPMGVGLSPFLLSQFTTAICSVVRRAFPHCLAFSYMDDVV	D0EDS2	Hepatitis B virus (HBV)
SQFTTAICSVVRRAFPHCLAFSYMDDVVLGAKSVQHLESLFTAVTNFLLSLGIHLN	D0EDS2	Hepatitis B virus (HBV)
LGAKSVQHLESLFTAVTNFLLSLGIHLNPNKTKRWGYSLNFMGYVIGCYGSLPQDH	D0EDS2	Hepatitis B virus (HBV)
PNKTKRWGYSLNFMGYVIGCYGSLPQDHIIQKIKDCFRKLPVNRPIDWKVCQRIVG	D0EDS2	Hepatitis B virus (HBV)
IIQKIKDCFRKLPVNRPIDWKVCQRIVGLLGFAAPFTQCGYPALMPLYACIQSKQA	D0EDS2	Hepatitis B virus (HBV)
LLGFAAPFTQCGYPALMPLYACIQSKQAFTFSPTYKAFLCKQYLNLYPVARQRPGL	D0EDS2	Hepatitis B virus (HBV)
FTFSPTYKAFLCKQYLNLYPVARQRPGLCQVFADATPTGWGLVMGHQRMRGTFPAP	D0EDS2	Hepatitis B virus (HBV)
CQVFADATPTGWGLVMGHQRMRGTFPAPLPIHTAELLAACFARSRSGANILGTDNS	D0EDS2	Hepatitis B virus (HBV)
LPIHTAELLAACFARSRSGANILGTDNSVVLSRKYTSFPWLLGCAANWILRGTSFV	D0EDS2	Hepatitis B virus (HBV)
VVLSRKYTSFPWLLGCAANWILRGTSFVYVPSALNPADDPSRGRLGLSRPLLRLPF	D0EDS2	Hepatitis B virus (HBV)
YVPSALNPADDPSRGRLGLSRPLLRLPFRPTTGRTSLYADSPSVPSHLPDRVHFAS	D0EDS2	Hepatitis B virus (HBV)
DDPSRGRLGLSRPLLRLPFRPTTGRTSLYADSPSVPSHLPDRVHFASPLHVAWRPP	D0EDS2	Hepatitis B virus (HBV)
MQLFHLCLIISCTCPTVQASKLCLGWLWGMDIDPYKEFGASVELISFLPSDFFPSV	D0EE58	Hepatitis B virus (HBV)
GMDIDPYKEFGASVELISFLPSDFFPSVRDLLDTASALYREALESSEHCSPHHTAI	D0EE58	Hepatitis B virus (HBV)
RDLLDTASALYREALESSEHCSPHHTAIRHVLLCWVELMTLANWVGNNLQDPASRD	D0EE58	Hepatitis B virus (HBV)
RHVLLCWVELMTLANWVGNNLQDPASRDLVVNYVNTNMGLKIRQLLWFHISCLTFG	D0EE58	Hepatitis B virus (HBV)
LVVNYVNTNMGLKIRQLLWFHISCLTFGRQTVLEYLVSFGVWIRTPPAYRPPNAPI	D0EE58	Hepatitis B virus (HBV)
RQTVLEYLVSFGVWIRTPPAYRPPNAPILSTLPETTVIRRRDRVRSPRRRTPSPRR	D0EE58	Hepatitis B virus (HBV)
PAYRPPNAPILSTLPETTVIRRRDRVRSPRRRTPSPRRRRSQSPRRRRSPSREPQC	D0EE58	Hepatitis B virus (HBV)
MQWNSTAFHQTLQDPRVRGLYFPAGGSSSGTVNPAPNIASHISSISARTGDPVANM	D0EEY1	Hepatitis B virus (HBV)
SGTVNPAPNIASHISSISARTGDPVANMENITSGFLGPLLVLQAGFFLLTRILTIP	D0EEY1	Hepatitis B virus (HBV)
QSLDSWWTSLNFLGGSPVCLGQNSQSPTSNHSPTSCPPICPGYRWMCLRRFIIFLF	D0EEY1	Hepatitis B virus (HBV)
SNHSPTSCPPICPGYRWMCLRRFIIFLFILLLCLIFLLVLLDYQGMLPVCPLIPGS	D0EEY1	Hepatitis B virus (HBV)
ILLLCLIFLLVLLDYQGMLPVCPLIPGSTTTSTGPCKTCTTPAQGNSMFPSCCCTK	D0EEY1	Hepatitis B virus (HBV)
TTTSTGPCKTCTTPAQGNSMFPSCCCTKPTDGNCTCIPIPSSWAFAKYLWEWASVR	D0EEY1	Hepatitis B virus (HBV)
PTDGNCTCIPIPSSWAFAKYLWEWASVRFSWLSLLVPFVQWFVGLFPTVWLSAIWM	D0EEY1	Hepatitis B virus (HBV)
GNCTCIPIPSSWAFAKYLWEWASVRFSWLSLLVPFVQWFVGLFPTVWLSAIWMMWY	D0EEY1	Hepatitis B virus (HBV)
MDIDPYKEFGASMDLLSFLPHDFFPSARDLIDTATALYREALESPEHCSPHHTAIR	D0EYW7	Hepatitis B virus (HBV)
DLIDTATALYREALESPEHCSPHHTAIRQAILCWVELMTLASWVGQNLDDPASRDL	D0EYW7	Hepatitis B virus (HBV)
QAILCWVELMTLASWVGQNLDDPASRDLVVNYVNTNMGLKIRQLLWFHLSCIMFGR	D0EYW7	Hepatitis B virus (HBV)
VVNYVNTNMGLKIRQLLWFHLSCIMFGRDTVLEFLVSFGVWIRTPPAYRPPNAPIL	D0EYW7	Hepatitis B virus (HBV)
WFHLSCIMFGRDTVLEFLVSFGVWIRTPPAYRPPNAPILSTLPETAVIRRRGRSPR	D0EYW7	Hepatitis B virus (HBV)
MDIDPYKEFGASVELLSFLPADFFPSIRDLLDTAAALFRDALESPEHCSAHHTAIR	D0EZ15	Hepatitis B virus (HBV)
DLLDTAAALFRDALESPEHCSAHHTAIRQAVLCWGELIGLATWVGTNLEDQASRDL	D0EZ15	Hepatitis B virus (HBV)
QAVLCWGELIGLATWVGTNLEDQASRDLVVSYVNNNMGLKFRQLLWFHISCLTFGR	D0EZ15	Hepatitis B virus (HBV)
VVSYVNNNMGLKFRQLLWFHISCLTFGRDTVLEYLVSFGVWIRTPPAYRPPNAPIL	D0EZ15	Hepatitis B virus (HBV)
DTVLEYLVSFGVWIRTPPAYRPPNAPILSTLPETTVIRRRGRSPRRRTPSPRRRRS	D0EZ15	Hepatitis B virus (HBV)
TPPAYRPPNAPILSTLPETTVIRRRGRSPRRRTPSPRRRRSQSPRRRRSKSRDSQC	D0EZ15	Hepatitis B virus (HBV)
GGSGGSGGSGGSGGSGGSGGSGGSGGSMQLFHLCLIISCACATVQASKLCLGWVCG	D0VKI4	Hepatitis B virus (HBV)
GGSGGSGGSGGSGGSGGSGGSGGSGGSMQLFHPRPNIPWSWPTGQAPQLGPGGVWG	D0VKK8	Hepatitis B virus (HBV)
EDWGPCTEHGEHNIRIPRTPARVTGGVFLVDKNPHNTTESRLVVDFSQFSRGSTHV	D0VKN2	Hepatitis B virus (HBV)
LVDKNPHNTTESRLVVDFSQFSRGSTHVSWPKFAVPNLQSLTNLLSSNLSWLSLDV	D0VKN2	Hepatitis B virus (HBV)
SAAFYHIPLHPAAMPHLLVGSSGLPRYVARLSSTSRNINYHYGTVTELHQSCSWYL	D0VKN2	Hepatitis B virus (HBV)
ARLSSTSRNINYHYGTVTELHQSCSWYLNVSVLFLYLYFRLKLNLHSHPIILVLRF	D0VKN2	Hepatitis B virus (HBV)
NVSVLFLYLYFRLKLNLHSHPIILVLRFIPMPMGLGPILLLQVTIAIGSWARRPMP	D0VKN2	Hepatitis B virus (HBV)
IPMPMGLGPILLLQVTIAIGSWARRPMPLCLCFSYMDDVVLGAKSVQHLESLFTSI	D0VKN2	Hepatitis B virus (HBV)
LCLCFSYMDDVVLGAKSVQHLESLFTSITNFLLSLGIHLNPNKTKRWGYSLNFMGY	D0VKN2	Hepatitis B virus (HBV)
TNFLLSLGIHLNPNKTKRWGYSLNFMGYVIGSWGTLPQEHIVMKLKQCFRKLPVNR	D0VKN2	Hepatitis B virus (HBV)
VIGSWGTLPQEHIVMKLKQCFRKLPVNRPIDWKVCQRIVGLLGFAAPFTQCGYPAL	D0VKN2	Hepatitis B virus (HBV)
PIDWKVCQRIVGLLGFAAPFTQCGYPALMPLYACIQSKQAFTFSPTYKAFLCKQYL	D0VKN2	Hepatitis B virus (HBV)
RIVGLLGFAAPFTQCGYPALMPLYACIQSKQAFTFSPTYKAFLCKQYLNLYPVARQ	D0VKN2	Hepatitis B virus (HBV)
GGSGGSGGSGGSGGSGGSGGSGGSGGSMQLFHLCLIISCSCRTGQAAKLCLGWLWG	D0VL20	Hepatitis B virus (HBV)
GGSGGSGGSGGSGGSGGSGGSGGSGGSMQLFHLCLIISCSCPTGQTAQLCLGWLWG	D0VLB0	Hepatitis B virus (HBV)
RTGDPAPNMESTTSGFLGPLLVLQAGFFLLTRILTIPQSLDSWWTSLNFLGGAPTC	D1LY94	Hepatitis B virus (HBV)
LLTRILTIPQSLDSWWTSLNFLGGAPTCPGQNSQSPTSNHSPTSCPPICPGYRWMC	D1LY94	Hepatitis B virus (HBV)
PGQNSQSPTSNHSPTSCPPICPGYRWMCLRRFIIFLFILLLCLIFLLVLLDYQGML	D1LY94	Hepatitis B virus (HBV)
LRRFIIFLFILLLCLIFLLVLLDYQGMLPVCPLLPGTSTTSTGPCKTCTIPAQGTS	D1LY94	Hepatitis B virus (HBV)
PVCPLLPGTSTTSTGPCKTCTIPAQGTSMFPSCCCTKPSDGNCTCIPIPSSWAFAR	D1LY94	Hepatitis B virus (HBV)
MFPSCCCTKPSDGNCTCIPIPSSWAFARFLWEWASVRFSWLSLLVPFVQWFVGLSP	D1LY94	Hepatitis B virus (HBV)
FLWEWASVRFSWLSLLVPFVQWFVGLSPTVWLSVIWMMWYWGPSLYNILSPFLPLL	D1LY94	Hepatitis B virus (HBV)
TVWLSVIWMMWYWGPSLYNILSPFLPLLPIFFCLWGIHLNPNKTKRWGYSLNFMGY	D1LY94	Hepatitis B virus (HBV)
PIFFCLWGIHLNPNKTKRWGYSLNFMGYVIGSWGTLPQEHIVLKLKQCFRKLPVNR	D1LY94	Hepatitis B virus (HBV)
VIGSWGTLPQEHIVLKLKQCFRKLPVNRPIDWKVCQRIVGLLGFAAPFTQCGYPAL	D1LY94	Hepatitis B virus (HBV)
QRIVGLLGFAAPFTQCGYPALMPLYACIQSKQAFTFSPTYKAFLCKQYLNLYPVAR	D1LY94	Hepatitis B virus (HBV)
RTGDPAPNMENTTSGFLGPLLVLQAGFFLLTRILTIPQSLDSWWTSLNFLGGAPTC	D1LYB3	Hepatitis B virus (HBV)
LLTRILTIPQSLDSWWTSLNFLGGAPTCPGQNSQSPTSNHSPTSCPPTCPGYRWMC	D1LYB3	Hepatitis B virus (HBV)
PGQNSQSPTSNHSPTSCPPTCPGYRWMCLRRFIIFLFILLLCLIFLLVLLDYQGML	D1LYB3	Hepatitis B virus (HBV)
PVCPLLPGTSTTSTGPCKTCTIPAQGTSMFPFMLLYKTYGRKLHLYSHPIILGFRK	D1LYB3	Hepatitis B virus (HBV)
MFPFMLLYKTYGRKLHLYSHPIILGFRKIPMGVGLSPFLLAQFTSAICSVVRRAFP	D1LYB3	Hepatitis B virus (HBV)
IPMGVGLSPFLLAQFTSAICSVVRRAFPHCLAFSYMDDVVLGAKSVQHLESLYAAV	D1LYB3	Hepatitis B virus (HBV)
HCLAFSYMDDVVLGAKSVQHLESLYAAVTNFLLSLGIHLNPHKTKRWGYSLNFMGY	D1LYB3	Hepatitis B virus (HBV)
TNFLLSLGIHLNPHKTKRWGYSLNFMGYVIGSWGTLPQEHIVQKIKMCFRKLPVNR	D1LYB3	Hepatitis B virus (HBV)
VIGSWGTLPQEHIVQKIKMCFRKLPVNRPIDWKVCQRIVGLLGFAAPFTQCGYPAL	D1LYB3	Hepatitis B virus (HBV)
PIDWKVCQRIVGLLGFAAPFTQCGYPALMPLYACIQAKQAFTFSPTYKAFLSQQYL	D1LYB3	Hepatitis B virus (HBV)
RIVGLLGFAAPFTQCGYPALMPLYACIQAKQAFTFSPTYKAFLSQQYLNLYPVARQ	D1LYB3	Hepatitis B virus (HBV)
GSGGSGGSGGSGGSGGSGGSGGSGGSGGSMQLFPLCLIISCSCPTVQAFKLCLGWL	D2E7W5	Hepatitis B virus (HBV)
MPLSYQHFRSVLLLVEGAGPLEEELPRLADEGLNRRVAEDLNVGNLNVSIPWTHKV	D2JMS4	Hepatitis B virus (HBV)
ADEGLNRRVAEDLNVGNLNVSIPWTHKVGNFTGLYSSTVPSFNPKWQTPSFPDIHL	D2JMS4	Hepatitis B virus (HBV)
GNFTGLYSSTVPSFNPKWQTPSFPDIHLQEDIVNRCEQFVGPLTVNEKRRLKLIMP	D2JMS4	Hepatitis B virus (HBV)
QEDIVNRCEQFVGPLTVNEKRRLKLIMPARFYPNVTKYLPLDKGINPHYPEHVVEH	D2JMS4	Hepatitis B virus (HBV)
ARFYPNVTKYLPLDKGINPHYPEHVVEHYFQTTHYLHTLWKAGILYKRETTRSASF	D2JMS4	Hepatitis B virus (HBV)
YFQTTHYLHTLWKAGILYKRETTRSASFCGSPYSWEQELQHGRLVLQTSTRHGDKS	D2JMS4	Hepatitis B virus (HBV)
CGSPYSWEQELQHGRLVLQTSTRHGDKSFRPQSSGILSRSPVGPCIQGQLRQSRLG	D2JMS4	Hepatitis B virus (HBV)
FRPQSSGILSRSPVGPCIQGQLRQSRLGPQPSQGQLAGLQQGGSGSIRAGTHSTPW	D2JMS4	Hepatitis B virus (HBV)
PQPSQGQLAGLQQGGSGSIRAGTHSTPWGTVGVEPSSSGHTHNCASSSSSCLHQSA	D2JMS4	Hepatitis B virus (HBV)
GTVGVEPSSSGHTHNCASSSSSCLHQSAGRKEAYSHISTSKRHSSSGREVELPHVP	D2JMS4	Hepatitis B virus (HBV)
GRKEAYSHISTSKRHSSSGREVELPHVPPNSSRSSSQGSVPSCWWLQFRNCDPCSE	D2JMS4	Hepatitis B virus (HBV)
PNSSRSSSQGSVPSCWWLQFRNCDPCSEHCLSHIVNLIEDWGPCAEHGEHRIRTPR	D2JMS4	Hepatitis B virus (HBV)
HCLSHIVNLIEDWGPCAEHGEHRIRTPRTPARVTGGVFLVDKNPHNTTESRLVVDF	D2JMS4	Hepatitis B virus (HBV)
TPARVTGGVFLVDKNPHNTTESRLVVDFSQFSRGNTRVSWPKFAVPNLQSLTNLLS	D2JMS4	Hepatitis B virus (HBV)
SQFSRGNTRVSWPKFAVPNLQSLTNLLSSDLSWLSLDVSAAFYHLPLHPAAMPHLL	D2JMS4	Hepatitis B virus (HBV)
SDLSWLSLDVSAAFYHLPLHPAAMPHLLVGSSGLSRYVARLSPNSRIIDHQHRTMQ	D2JMS4	Hepatitis B virus (HBV)
VGSSGLSRYVARLSPNSRIIDHQHRTMQNLHDSCSRKLYVSLMLLYKTYGRKLHLY	D2JMS4	Hepatitis B virus (HBV)
NLHDSCSRKLYVSLMLLYKTYGRKLHLYSHPIILGFRKIPMGVGLSPFLLAQFTSA	D2JMS4	Hepatitis B virus (HBV)
ICSVVRRAFPHCLAFSYMDDVVLGAKSVQHLESLYAAVTHFLLSLGIHLNPHKTKR	D2JMS4	Hepatitis B virus (HBV)
QHLESLYAAVTHFLLSLGIHLNPHKTKRWGYSLNFMGYVIGSFGTLPHEHIVLKTK	D2JMS4	Hepatitis B virus (HBV)
WGYSLNFMGYVIGSFGTLPHEHIVLKTKQCFRKLPVNRPIDWKVCQRIVGLLGFAA	D2JMS4	Hepatitis B virus (HBV)
QCFRKLPVNRPIDWKVCQRIVGLLGFAAPFTQCGYPALMPLYACIHAKQAFTFSPT	D2JMS4	Hepatitis B virus (HBV)
PFTQCGYPALMPLYACIHAKQAFTFSPTYKAFLRNQYLNLYPVARQRPGLCQVFAD	D2JMS4	Hepatitis B virus (HBV)
YKAFLRNQYLNLYPVARQRPGLCQVFADATPTGWGLAIGHQRMRGTFVSPLPIHTA	D2JMS4	Hepatitis B virus (HBV)
ATPTGWGLAIGHQRMRGTFVSPLPIHTAELLAACFARSRSGAKLIGTDNSVVLSRK	D2JMS4	Hepatitis B virus (HBV)
YTSFPWLLGCAANWILRGTSFVYVPSALNPADDPSRGRLGLYRPLLRLPYRPSTGR	D2JMS4	Hepatitis B virus (HBV)
NPADDPSRGRLGLYRPLLRLPYRPSTGRTSLYADSPSVPSHLPDRVHFASPLHVAW	D2JMS4	Hepatitis B virus (HBV)
DDPSRGRLGLYRPLLRLPYRPSTGRTSLYADSPSVPSHLPDRVHFASPLHVAWRPP	D2JMS4	Hepatitis B virus (HBV)
MGGWYSKPRKGMGTNLSVPNPLGFFPDHQLDPAFKAKSDNPDWDLNPHKDNWPDSN	D2JN07	Hepatitis B virus (HBV)
QLDPAFKAKSDNPDWDLNPHKDNWPDSNKVGVGAFGPGFTPPHGGLLGWSPQAQGI	D2JN07	Hepatitis B virus (HBV)
KVGVGAFGPGFTPPHGGLLGWSPQAQGILTTVPASPLSASTNRQVGRPPTPLSPPV	D2JN07	Hepatitis B virus (HBV)
LTTVPASPLSASTNRQVGRPPTPLSPPVRDTHPQAMQWNSTTFHQTLQDPRVRALY	D2JN07	Hepatitis B virus (HBV)
RDTHPQAMQWNSTTFHQTLQDPRVRALYFPAGGSSSGTVNPVQNTASPISSILLKT	D2JN07	Hepatitis B virus (HBV)
FPAGGSSSGTVNPVQNTASPISSILLKTGDPVPNMENITSGLLGPLAVSQEGFFLL	D2JN07	Hepatitis B virus (HBV)
NPVQNTASPISSILLKTGDPVPNMENITSGLLGPLAVSQEGFFLLTKILTIPQSLD	D2JN07	Hepatitis B virus (HBV)
HGAESFHQQSSGILSRPPVGSSLQSKHRKSRLGLQSQQGHLARRQQGRSWSIRAGI	D2K7P1	Hepatitis B virus (HBV)
KSRLGLQSQQGHLARRQQGRSWSIRAGIHPTARRPFGVEPSGSGHTTNPPNSARSQ	D2K7P1	Hepatitis B virus (HBV)
HPTARRPFGVEPSGSGHTTNPPNSARSQSERPVFPCWWLQFRNSKPCSDYCLSHIV	D2K7P1	Hepatitis B virus (HBV)
SERPVFPCWWLQFRNSKPCSDYCLSHIVNLLEDWGPCAEHGEHHIRIPRTPARVTG	D2K7P1	Hepatitis B virus (HBV)
NLLEDWGPCAEHGEHHIRIPRTPARVTGGVFLVDKNPHNTAESRLVVDFSQFSRGN	D2K7P1	Hepatitis B virus (HBV)
GVFLVDKNPHNTAESRLVVDFSQFSRGNYRVSWPKFAVPNLQSLTNLLSSNLTWLS	D2K7P1	Hepatitis B virus (HBV)
YRVSWPKFAVPNLQSLTNLLSSNLTWLSLDVSAAFYHLPLHPAAMPHLLVGSSGLS	D2K7P1	Hepatitis B virus (HBV)
LDVSAAFYHLPLHPAAMPHLLVGSSGLSRYVARLSSNSRIFNHQHGTMQNLHDSCS	D2K7P1	Hepatitis B virus (HBV)
RYVARLSSNSRIFNHQHGTMQNLHDSCSRNLYCTLLLLYQTFGRKLHLYSHPIMLG	D2K7P1	Hepatitis B virus (HBV)
FNHQHGTMQNLHDSCSRNLYCTLLLLYQTFGRKLHLYSHPIMLGFRKIPMGVGLSP	D2K7P1	Hepatitis B virus (HBV)
NPDWDFNPNKDTWPDANKVGAGAFGLGFTPPHGGLLGWSPQAQGILQTHQTLQDPR	D2K7P2	Hepatitis B virus (HBV)
TPPHGGLLGWSPQAQGILQTHQTLQDPRVRGLYFPAGGSSSGTVNPVPTTVSPISS	D2K7P2	Hepatitis B virus (HBV)
VRGLYFPAGGSSSGTVNPVPTTVSPISSIFSRTGDPALNMENITSGFLGPLLVLQA	D2K7P2	Hepatitis B virus (HBV)
IFSRTGDPALNMENITSGFLGPLLVLQAGFFLLTRILTIPQSLDSWWTSLNFLGGT	D2K7P2	Hepatitis B virus (HBV)
LVLQAGFFLLTRILTIPQSLDSWWTSLNFLGGTTVCLGQNSQSPTSNHSPTSCPPT	D2K7P2	Hepatitis B virus (HBV)
MDIDPYKEFGASVELLSFLPSDFYPSVRDLLDTASALYRDALESSEHCSTHPAALR	D2U5Y8	Hepatitis B virus (HBV)
DLLDTASALYRDALESSEHCSTHPAALRQAILCWGDLMNLGTWVGGNLEDQASRDA	D2U5Y8	Hepatitis B virus (HBV)
QAILCWGDLMNLGTWVGGNLEDQASRDAVVSYVNTNMGLKFRQLLWFHISCLTFGR	D2U5Y8	Hepatitis B virus (HBV)
VVSYVNTNMGLKFRQLLWFHISCLTFGRDTVVEYLVSFGVWIRTPTAYRPPNAPIL	D2U5Y8	Hepatitis B virus (HBV)
DTVVEYLVSFGVWIRTPTAYRPPNAPILSTLPETTVVRRRGRSPRRRTPSPRRRRS	D2U5Y8	Hepatitis B virus (HBV)
TPTAYRPPNAPILSTLPETTVVRRRGRSPRRRTPSPRRRRSQSPRRRRSQSPASQC	D2U5Y8	Hepatitis B virus (HBV)
MGGWSSTPRKGMGTNLSVPNPLGFFPDHQLDPAFGANSNNPDWDFNPNKDQWPEAN	D2X3K8	Hepatitis B virus (HBV)
QLDPAFGANSNNPDWDFNPNKDQWPEANQVGVGAFRAGFTTPPAGPPPGTTNTQAR	D2X3K8	Hepatitis B virus (HBV)
QVGVGAFRAGFTTPPAGPPPGTTNTQARRKPTPISPPPANTHPQARRRNTPISPPL	D2X3K8	Hepatitis B virus (HBV)
RKPTPISPPPANTHPQARRRNTPISPPLLDNHPQGRLWNSAGVYRSRTEPPVRTTA	D2X3K8	Hepatitis B virus (HBV)
LDNHPQGRLWNSAGVYRSRTEPPVRTTAPPAGGSFSRTVNPVPTTASTISSIFSRT	D2X3K8	Hepatitis B virus (HBV)
GRLWNSAGVYRSRTEPPVRTTAPPAGGSFSRTVNPVPTTASTISSIFSRTADPAPG	D2X3K8	Hepatitis B virus (HBV)
SMHCNSAMFHQALLYPRVRGHSLPAGGSSSGTVNPVPTTATAISSTFSRTGDPAPN	D2X3L4	Hepatitis B virus (HBV)
QLDPAFGANSNNPDWDFNPNKDHWPEANQVGAGAFGPGFTPPHGGLLGWSPQAQGI	D2X3N3	Hepatitis B virus (HBV)
QVGAGAFGPGFTPPHGGLLGWSPQAQGILTTVPLAPPPASTNHQSGRQPTPISPPL	D2X3N3	Hepatitis B virus (HBV)
LTTVPLAPPPASTNHQSGRQPTPISPPLRDSHPQAMRRNSTAFHPALIKPKLRGLY	D2X3N3	Hepatitis B virus (HBV)
RDSHPQAMRRNSTAFHPALIKPKLRGLYVPAGGSSSGTTDHVPTTVSTISSIFSRT	D2X3N3	Hepatitis B virus (HBV)
AMRRNSTAFHPALIKPKLRGLYVPAGGSSSGTTDHVPTTVSTISSIFSRTGDPAPN	D2X3N3	Hepatitis B virus (HBV)
MGGWSSKPRKGMGTNLSVPNPLGFFPDHQLDPAFQANSENPDWDFAQDVHNCVAAN	D2X3P1	Hepatitis B virus (HBV)
HQLDPAFQANSENPDWDFAQDVHNCVAANAGVAASFRGGERLPLAYWGGGLMLLVC	D2X3P1	Hepatitis B virus (HBV)
MGGWFSNPRKGMRKNICVRNPLGLFRDHQLNPAFGANSNNPVGTSTPTRITGQRQI	D2X3Q9	Hepatitis B virus (HBV)
GGWFSNPRKGMRKNICVRNPLGLFRDHQLNPAFGANSNNPVGTSTPTRITGQRQIM	D2X3Q9	Hepatitis B virus (HBV)
SGGSGGSGGSGGSGGSMPWNYTTPAGGSSSGTVNPVPTTASPISSIFSRTGDPAPN	D2X3R0	Hepatitis B virus (HBV)
QVGAGAFGPGFTPPHGGLLGWSPQAQGILTTVPVVPPPASTNRQSGRQPTPISPPL	D2X3R3	Hepatitis B virus (HBV)
GFTPPHGGLLGWSPQAQGILTTVPVVPPPASTNRQSGRQPTPISPPLRESHPQAMQ	D2X3R3	Hepatitis B virus (HBV)
NPHNTTDADESFCSHPLVFFPDHFLDPAFLDNSNNPDWDFNHYKDHWPKANRVGAG	D2X3S9	Hepatitis B virus (HBV)
FLDNSNNPDWDFNHYKDHWPKANRVGAGAFGPGFIPPHGGLLGWSPLARGLLTTGP	D2X3S9	Hepatitis B virus (HBV)
AFGPGFIPPHGGLLGWSPLARGLLTTGPSATPPASTNPASGKQPTPISPPLIHSPP	D2X3S9	Hepatitis B virus (HBV)
SATPPASTNPASGKQPTPISPPLIHSPPQAMHCNSTTFHPALLHPRVRGLYFPAGG	D2X3S9	Hepatitis B virus (HBV)
QAMHCNSTTFHPALLHPRVRGLYFPAGGSSSGTVNPVPTTASPISSIFSRTGDPAP	D2X3S9	Hepatitis B virus (HBV)
AMHCNSTTFHPALLHPRVRGLYFPAGGSSSGTVNPVPTTASPISSIFSRTGDPAPN	D2X3S9	Hepatitis B virus (HBV)
QGEVFLSSPSYGVVSRSPQASGIRSQFQQSRLGLKPQQRSRARGKSGQRGSIRGRF	D2X3T4	Hepatitis B virus (HBV)
QSRLGLKPQQRSRARGKSGQRGSIRGRFHPSTSRSFGVEPSASGYIGNRASGSSSS	D2X3T4	Hepatitis B virus (HBV)
HPSTSRSFGVEPSASGYIGNRASGSSSSVHQSTVRKTAYHHLATRKRQSSPGSTVE	D2X3T4	Hepatitis B virus (HBV)
VHQSTVRKTAYHHLATRKRQSSPGSTVEIQSSPAHSVEPQNKGPRFSCWWLQFRNS	D2X3T4	Hepatitis B virus (HBV)
GSTVEIQSSPAHSVEPQNKGPRFSCWWLQFRNSKPCSDYCLTHIVNLLEDWGPCTE	D2X3T4	Hepatitis B virus (HBV)
GWLVLQDLPQQGEVFLTSPSYGDDSLCSQSSGIRSQSPQSRCGLQPLQGSRAGVKS	D2X3T8	Hepatitis B virus (HBV)
QSSGIRSQSPQSRCGLQPLQGSRAGVKSHRRGSIRGKFHPTGSIRAGVEPSASGYI	D2X3T8	Hepatitis B virus (HBV)
HRRGSIRGKFHPTGSIRAGVEPSASGYIGKEPSSSSSFVHQSAVRKTAYSHLSTWK	D2X3T8	Hepatitis B virus (HBV)
GKEPSSSSSFVHQSAVRKTAYSHLSTWKRQSSSGHAVEIQHIPASSARPQNKGPRF	D2X3T8	Hepatitis B virus (HBV)
RQSSSGHAVEIQHIPASSARPQNKGPRFSCWWLQFRNSKPCSDYCLTHIVNLLEDW	D2X3T8	Hepatitis B virus (HBV)
GHAVEIQHIPASSARPQNKGPRFSCWWLQFRNSKPCSDYCLTHIVNLLEDWGPCTE	D2X3T8	Hepatitis B virus (HBV)
QVGVGAFGPGFTPPHGGLLGWSPQAQGILTTLPAAPPPASTNRQSGRQPTPISPPL	D2X3U7	Hepatitis B virus (HBV)
LTTLPAAPPPASTNRQSGRQPTPISPPLRDSHPHAMHWNSTPFHQALLDPILAGGY	D2X3U7	Hepatitis B virus (HBV)
RDSHPHAMHWNSTPFHQALLDPILAGGYFPAGGSPAGTTAPAPTTASPITADFART	D2X3U7	Hepatitis B virus (HBV)
AMHWNSTPFHQALLDPILAGGYFPAGGSPAGTTAPAPTTASPITADFARTVDNAPS	D2X3U7	Hepatitis B virus (HBV)
MRSQEDSPIGSQEDKETVILRPKRQFHNVPPGNSRSQSEGPVFSCWWLQFRNSKPC	D2X3V7	Hepatitis B virus (HBV)
RPKRQFHNVPPGNSRSQSEGPVFSCWWLQFRNSKPCSDYCLSHLVNLLEDWGPCTE	D2X3V7	Hepatitis B virus (HBV)
QTSTRHGDESFYSQSSGILSRSPVGPCIRSQLKQSRLGLQPQQGSLARGKSGRSGS	D2X3V8	Hepatitis B virus (HBV)
RSQLKQSRLGLQPQQGSLARGKSGRSGSIRARVHPTTRRSFGVEPSGSGHIDNSAS	D2X3V8	Hepatitis B virus (HBV)
IRARVHPTTRRSFGVEPSGSGHIDNSASSTSSCLHQSAVRPIPSCWWLQFRNSKPC	D2X3V8	Hepatitis B virus (HBV)
GHIDNSASSTSSCLHQSAVRPIPSCWWLQFRNSKPCSDYCLTHIVNLLEDWGPCTE	D2X3V8	Hepatitis B virus (HBV)
MGGWPSNLDKAWGRICLFPILWDSFPITSWTLRSEPTQTTQIGTSIPTRIVGQMQI	D2X3X2	Hepatitis B virus (HBV)
GGWPSNLDKAWGRICLFPILWDSFPITSWTLRSEPTQTTQIGTSIPTRIVGQMQIR	D2X3X2	Hepatitis B virus (HBV)
MQRNPQALHCNSTDFHLRRLNPPARGPYSPAGGSAATTATPVSTTASTIGYTVSRI	D2X3X7	Hepatitis B virus (HBV)
ALHCNSTDFHLRRLNPPARGPYSPAGGSAATTATPVSTTASTIGYTVSRIEDTAPK	D2X3X7	Hepatitis B virus (HBV)
MGGWSSKHGQGMGTNLSNPNPRGFYPDHQLDPAVKANSNNPDGDFNTNKDHGPEAN	D2X3X8	Hepatitis B virus (HBV)
QLDPAVKANSNNPDGDFNTNKDHGPEANQVGAQAIGTTVTAAPPPASGNRHSGRQP	D2X3X8	Hepatitis B virus (HBV)
QVGAQAIGTTVTAAPPPASGNRHSGRQPTPTFPPARHSPSHTRQWNSTTFHQALLD	D2X3X8	Hepatitis B virus (HBV)
TPTFPPARHSPSHTRQWNSTTFHQALLDPRVRGLYFPAGGSSSGTVNPVPTTASPI	D2X3X8	Hepatitis B virus (HBV)
TRQWNSTTFHQALLDPRVRGLYFPAGGSSSGTVNPVPTTASPISSIFSRTGDPAPN	D2X3X8	Hepatitis B virus (HBV)
QLDPAFGANSNNPDWDFNPNKDHWPEANQVGAGAFAPQAMYWNSTTFHQALLDPRV	D2X3Y3	Hepatitis B virus (HBV)
QVGAGAFAPQAMYWNSTTFHQALLDPRVRGPYLPAGGSASGTVNPVPTTAPTTSSI	D2X3Y3	Hepatitis B virus (HBV)
AMYWNSTTFHQALLDPRVRGPYLPAGGSASGTVNPVPTTAPTTSSIFSRTGDPAPN	D2X3Y3	Hepatitis B virus (HBV)
MEVGLPNLEKAWGQIFLYPIPWDSSPIISWILHSKPTQKIQIGTSTRTRTTGRTPT	D2X3Y4	Hepatitis B virus (HBV)
SWILHSKPTQKIQIGTSTRTRTTGRTPTRWEWEHSGQGSPLPTGDCWGGALKLRAY	D2X3Y4	Hepatitis B virus (HBV)
TRWEWEHSGQGSPLPTGDCWGGALKLRAYSQLCQQLLLLPPPIGSQEGSLLPYLHL	D2X3Y4	Hepatitis B virus (HBV)
MTSWSSLGWQGMGTNLLVPIPLGFLPDHPLDPAFGALLPSLLGTSHPSSITGLKQI	D2X401	Hepatitis B virus (HBV)
PLDPAFGALLPSLLGTSHPSSITGLKQIKFQRDSSGSGTAGPIFFCWGVPFRNRKP	D2X401	Hepatitis B virus (HBV)
LGTSHPSSITGLKQIKFQRDSSGSGTAGPIFFCWGVPFRNRKPCSDYCLTLLLPLL	D2X401	Hepatitis B virus (HBV)
MQSRLGRQTRSIPLAVGPSSRSAFGVDPFRPSTIDSFAVEPSCCRHIDKSASHASS	D2X410	Hepatitis B virus (HBV)
FGVDPFRPSTIDSFAVEPSCCRHIDKSASHASSCLHQSASSGQAVKHGPVFSCCAL	D2X410	Hepatitis B virus (HBV)
MGGPSSKPRRGMGTNLAVPNPLGFFPDHQLDLAFRANSNNPDWDFNPNKDHWPEAN	D2X416	Hepatitis B virus (HBV)
QLDLAFRANSNNPDWDFNPNKDHWPEANQVGAGAFGPFYKPSEGGILYKRETTRSA	D2X416	Hepatitis B virus (HBV)
NQVGAGAFGPFYKPSEGGILYKRETTRSASFCGSPYSWEQELQGSQEDSLLPSLHL	D2X416	Hepatitis B virus (HBV)
MGGWSSKPRQGMRTNLSVPNPLGFFFLFPLWKAGILIREKLHAAPHFEGHPDVGNK	D2X418	Hepatitis B virus (HBV)
PLWKAGILIREKLHAAPHFEGHPDVGNKRYSMGGRSSKPRQGRGTSLCVHNHGGLF	D2X418	Hepatitis B virus (HBV)
REKLHAAPHFEGHPDVGNKRYSMGGRSSKPRQGRGTSLCVHNHGGLFTDPQAHPPF	D2X418	Hepatitis B virus (HBV)
SMQWKCDTFHQAMQGTRVTGHHVPAGGSSSGTVNPVPTTASPISSIFSRTGDPAPN	D2X424	Hepatitis B virus (HBV)
MGGSTSKPRKGMGTNLSVPNPLGFFPDHQLDPAFGAHYNKIHRNPAPVTDHWFHVV	D2X429	Hepatitis B virus (HBV)
PDHQLDPAFGAHYNKIHRNPAPVTDHWFHVVRFHREPSSQGSPHHTDGFGGVALRL	D2X429	Hepatitis B virus (HBV)
QLDPAFKANSENPDWDLNPHKDNWPDANKVGVGAFGPGFTPTHGGLLGWSPQAQGL	D2X436	Hepatitis B virus (HBV)
KVGVGAFGPGFTPTHGGLLGWSPQAQGLLTTVPAAPPPASTNRQSGRQPTPLSPPL	D2X436	Hepatitis B virus (HBV)
LTTVPAAPPPASTNRQSGRQPTPLSPPLRDTHPQAMQWNSTTFHQTLQDPRVRALY	D2X436	Hepatitis B virus (HBV)
RDTHPQAMQWNSTTFHQTLQDPRVRALYFPAGGSSSGTVSPAQNTVSAISSILSKT	D2X436	Hepatitis B virus (HBV)
YFPAGGSSSGTVSPAQNTVSAISSILSKTGDPVPNMENIASGLLGPLLVLQAGFSC	D2X436	Hepatitis B virus (HBV)
MEGWSSKPTKGLVPNLLVFFPQGFFHDAFGDPAFGANWDFPHWDYHWPKDNWVEAG	D2X452	Hepatitis B virus (HBV)
FGDPAFGANWDFPHWDYHWPKDNWVEAGAVGPGFFPPGFSLLGWSPLARGILATGP	D2X452	Hepatitis B virus (HBV)
AVGPGFFPPGFSLLGWSPLARGILATGPLTTPPASPPPASRKQPTRISPTLIYPPP	D2X452	Hepatitis B virus (HBV)
ILATGPLTTPPASPPPASRKQPTRISPTLIYPPPQDMHCNSTTFNSTLIHPTLRGL	D2X452	Hepatitis B virus (HBV)
MGGWSSKPRQGMGTNLSVPNPLGFFPGHQLDPAFGANSNNPDWDFNPNKDQWPAAN	D2X464	Hepatitis B virus (HBV)
QLDPAFGANSNNPDWDFNPNKDQWPAANQVGVGSFGPGFTPPHGSLLGWSPQAQGI	D2X464	Hepatitis B virus (HBV)
QVGVGSFGPGFTPPHGSLLGWSPQAQGILTTVPAAPPPASTNRQSGRQPTPISPPL	D2X464	Hepatitis B virus (HBV)
LTTVPAAPPPASTNRQSGRQPTPISPPLRDSHPQAMQWNSSTFHQALLDPRVRGLY	D2X464	Hepatitis B virus (HBV)
RDSHPQAMQWNSSTFHQALLDPRVRGLYFPAGGSSSGTVNPVPTTASPISSIFSRT	D2X464	Hepatitis B virus (HBV)
YFPAGGSSSGTVNPVPTTASPISSIFSRTGDPAPNMESTTSGFLGPLLVLQAGFSC	D2X464	Hepatitis B virus (HBV)
MGGWSSKPRQGMGTNLSVPNPLGFFPDHQLDPAFRANSNNPDWDFNPNKDHWAEAN	D2X470	Hepatitis B virus (HBV)
QLDPAFRANSNNPDWDFNPNKDHWAEANHVGAGAFRPGFTPPRSSLLGWSPQAQGV	D2X470	Hepatitis B virus (HBV)
HVGAGAFRPGFTPPRSSLLGWSPQAQGVLTTLPVAPPPASTNRHSGRQPTPISPPL	D2X470	Hepatitis B virus (HBV)
LTTLPVAPPPASTNRHSGRQPTPISPPLRDSHPHAMQWNSTIFHQALLDPLVRGGY	D2X470	Hepatitis B virus (HBV)
RDSHPHAMQWNSTIFHQALLDPLVRGGYFPAGGSSSGTINPVPTTASPITTVFSTT	D2X470	Hepatitis B virus (HBV)
HQALLDPLVRGGYFPAGGSSSGTINPVPTTASPITTVFSTTGDPAPNMENTTSRFL	D2X470	Hepatitis B virus (HBV)
QVGAGAFGPGFTPPHGGLLGWSPQAQGILTTVPVTPAPASTNPKSGIQPTPVSPPL	D2X474	Hepatitis B virus (HBV)
LTTVPVTPAPASTNPKSGIQPTPVSPPLRDNHPQAMLWNSPAFHKARLYPVVRGPY	D2X474	Hepatitis B virus (HBV)
RDNHPQAMLWNSPAFHKARLYPVVRGPYFPAGGSLTGTVDPVPTTASPISSIFSRT	D2X474	Hepatitis B virus (HBV)
PVVRGPYFPAGGSLTGTVDPVPTTASPISSIFSRTGDPAPNMDNTTSRFLRPLLLL	D2X474	Hepatitis B virus (HBV)
MGTNLSVPNPLGFFPDHQLDPAFGANSNNPDWDFNPNKDQWPEAQQVGVGSFGPGF	D2X478	Hepatitis B virus (HBV)
NPDWDFNPNKDQWPEAQQVGVGSFGPGFTPPHGNLLGWSPQAQGILTTVPAAPPPA	D2X478	Hepatitis B virus (HBV)
TPPHGNLLGWSPQAQGILTTVPAAPPPASTNRQSGRQPTPISPPLRDSHPQAMQWN	D2X478	Hepatitis B virus (HBV)
STNRQSGRQPTPISPPLRDSHPQAMQWNSRGLYVPAGGSSSGTVNPVPTTASPISS	D2X478	Hepatitis B virus (HBV)
SRGLYVPAGGSSSGTVNPVPTTASPISSIFSRTGDPAPNMESTTSGFLGPLLVLQA	D2X478	Hepatitis B virus (HBV)
YVPAGGSSSGTVNPVPTTASPISSIFSRTGDPAPNMESTTSGFLGPLLVLQAGFSC	D2X478	Hepatitis B virus (HBV)
QLDPAFKANSENPDWDLNPHKDNWPDANKVGVGAFGLGFTPPHGGLLGWSPQAQGL	D2X482	Hepatitis B virus (HBV)
KVGVGAFGLGFTPPHGGLLGWSPQAQGLLTTVPAAPPPASTNRQSGRQPTPLSPPL	D2X482	Hepatitis B virus (HBV)
FHQTLQDPRVRALYFPAGGSSSGTVSPAQNTVSAISSILSKTGTLYRTWRTSHQDS	D2X482	Hepatitis B virus (HBV)
MGGWSSKPRKGMGTNLSVPNPLGFFPDHQLDPAFGANSNNPDWDFNPNKDHWAEAN	D2X485	Hepatitis B virus (HBV)
QLDPAFGANSNNPDWDFNPNKDHWAEANQVGPGSFRPGFTPSQWSLLGWSPQAQGI	D2X485	Hepatitis B virus (HBV)
QVGPGSFRPGFTPSQWSLLGWSPQAQGILTTLPVSPPPASTKQHTRIHPTPISPPL	D2X485	Hepatitis B virus (HBV)
PQAQGILTTLPVSPPPASTKQHTRIHPTPISPPLKDSHPNAMQWNSTTFHPALLDP	D2X485	Hepatitis B virus (HBV)
MGGWSSKPRQGMGTNLSVPNPLGFFPDHQLDPAFGANSNNPDWDFNPNEDHWPEAN	D2X491	Hepatitis B virus (HBV)
QLDPAFGANSNNPDWDFNPNEDHWPEANHVGGGAFGPGFTLPRSGLLGWSPQAQGI	D2X491	Hepatitis B virus (HBV)
HVGGGAFGPGFTLPRSGLLGWSPQAQGILTPLPVAPPPASTNPQSGRPPTPISPPL	D2X491	Hepatitis B virus (HBV)
LTPLPVAPPPASTNPQSGRPPTPISPPLRDSHTHAMHWNSTTFHQALLDPILTGGY	D2X491	Hepatitis B virus (HBV)
RDSHTHAMHWNSTTFHQALLDPILTGGYLSAGGSSSGTTNPVPTTAFSITAVFATT	D2X491	Hepatitis B virus (HBV)
LSAGGSSSGTTNPVPTTAFSITAVFATTGDPAPNMENTTSRFLRPLLLLLAGFFLL	D2X491	Hepatitis B virus (HBV)
AGGSSSGTTNPVPTTAFSITAVFATTGDPAPNMENTTSRFLRPLLLLLAGFFLLTR	D2X491	Hepatitis B virus (HBV)
MGGWSSKPRQGMGTDLSVPNPLGFFPDHQLDPAFGANSNNPDWDFNPNKDHWPEAN	D2X498	Hepatitis B virus (HBV)
QVGAGAFGPGFTPPHGGLLGWSPQAQGILTTVPVAPPPASTNRRNSTTFHQALLDP	D2X498	Hepatitis B virus (HBV)
LTTVPVAPPPASTNRRNSTTFHQALLDPRVRGLYFPAGGSSSGTVNPVPTTASPIS	D2X498	Hepatitis B virus (HBV)
RVRGLYFPAGGSSSGTVNPVPTTASPISSIFSRTGDPAPNMENTTSGFLGPLLVLQ	D2X498	Hepatitis B virus (HBV)
GGSSSGTVNPVPTTASPISSIFSRTGDPAPNMENTTSGFLGPLLVLQAGFFLLTRI	D2X498	Hepatitis B virus (HBV)
MGGWSYNPGQGTGRNRAVLHPVRFFVDHQIDRNMGANSNNPDWEFNPNKDQRPEAN	D2X4B7	Hepatitis B virus (HBV)
QIDRNMGANSNNPDWEFNPNKDQRPEANQVGGGAFGPGFNPPLGGNSGRSPQDLGT	D2X4B7	Hepatitis B virus (HBV)
QVGGGAFGPGFNPPLGGNSGRSPQDLGTYTTVPAEPHHACASALSRGQRIPISPPA	D2X4B7	Hepatitis B virus (HBV)
YTTVPAEPHHACASALSRGQRIPISPPARDSHPQAIKRKCRTLHQILPHPRDRDLY	D2X4B7	Hepatitis B virus (HBV)
RDSHPQAIKRKCRTLHQILPHPRDRDLYVPAGGSSSGTVNPVPTTASPISSIFSRI	D2X4B7	Hepatitis B virus (HBV)
IKRKCRTLHQILPHPRDRDLYVPAGGSSSGTVNPVPTTASPISSIFSRIGDPAPNM	D2X4B7	Hepatitis B virus (HBV)
MGGRSCKRRQGIVTNLCVLNLFGLFPDHQSVGAFGTNSDNPDSHFNPNKDHANEAN	D2X4C1	Hepatitis B virus (HBV)
QSVGAFGTNSDNPDSHFNPNKDHANEANQVGVGAFMPPFTPPHGGFRGQSPQAQGT	D2X4C1	Hepatitis B virus (HBV)
QVGVGAFMPPFTPPHGGFRGQSPQAQGTVTTAPVPPPPNSHNRQSRRQPTPISRDS	D2X4C1	Hepatitis B virus (HBV)
VTTAPVPPPPNSHNRQSRRQPTPISRDSRDSHPQGKYWTFQQVPLDPRVRPLPAGG	D2X4C1	Hepatitis B virus (HBV)
RDSHPQGKYWTFQQVPLDPRVRPLPAGGSSSGTVNPVPTTASPISSIFSRTGDPAP	D2X4C1	Hepatitis B virus (HBV)
SHPQGKYWTFQQVPLDPRVRPLPAGGSSSGTVNPVPTTASPISSIFSRTGDPAPNM	D2X4C1	Hepatitis B virus (HBV)
MGGPSSKPRQGMGTNLSVPNPLGFLPDHQLDPAFGANSNNPDWDFNPNKDHWPEAN	D2X4E1	Hepatitis B virus (HBV)
QLDPAFGANSNNPDWDFNPNKDHWPEANQVGAGAFGPGFTPPHGSILGWSPQAQGI	D2X4E1	Hepatitis B virus (HBV)
QVGAGAFGPGFTPPHGSILGWSPQAQGILTTVPVAPPPASTNRQSGRQPTPISPPL	D2X4E1	Hepatitis B virus (HBV)
LTTVPVAPPPASTNRQSGRQPTPISPPLRDSHPQAVKWTSTPAGGSGSGTVNPVPT	D2X4E1	Hepatitis B virus (HBV)
QPTPISPPLRDSHPQAVKWTSTPAGGSGSGTVNPVPTTVSPISSISSRTGDPAPNM	D2X4E1	Hepatitis B virus (HBV)
QLDPAFKANSENPDWDLNPHKDNWPDANKGGVGAFGPGFTPPHGGLLGWSPQAQGL	D2X4E5	Hepatitis B virus (HBV)
KGGVGAFGPGFTPPHGGLLGWSPQAQGLLTTVPAAPPPASTNRQSGRQPTPLSPPL	D2X4E5	Hepatitis B virus (HBV)
LTTVPAAPPPASTNRQSGRQPTPLSPPLRDTHPHLNLPACGSFSGTVRPAQNTVSD	D2X4E5	Hepatitis B virus (HBV)
QSGRQPTPLSPPLRDTHPHLNLPACGSFSGTVRPAQNTVSDILSILSKTGNPTLNM	D2X4E5	Hepatitis B virus (HBV)
GGSMGGWTSKPRRGMGTNLSVPNPLGFFPDHQLDPAFGANSNNPGCDFPPNEDHWP	D2X4E9	Hepatitis B virus (HBV)
MGGWSSCLQKVWGPILLYPILRDSFTITSWTPSSQPTITVQMGTSNQPRISGQGQI	D2X4F3	Hepatitis B virus (HBV)
GGWSSCLQKVWGPILLYPILRDSFTITSWTPSSQPTITVQMGTSNQPRISGQGQIQ	D2X4F3	Hepatitis B virus (HBV)
MGGWSSKPQQGMGTNLSVPNPLGFFPDHQLDPAFGANSNNPDWDFNPNKDHWPEAT	D2X4F5	Hepatitis B virus (HBV)
SSKPQQGMGTNLSVPNPLGFFPDHQLDPAFGANSNNPDWDFNPNKDHWPEATQAMQ	D2X4F5	Hepatitis B virus (HBV)
QLDPAFKANSENPDWDLNPHKDNWPDANKVGVGAFGLRAYSQLCQQLLLLPPPIGS	D2X4I9	Hepatitis B virus (HBV)
NPDWDLNPHKDNWPDANKVGVGAFGLRAYSQLCQQLLLLPPPIGSQEGSLLPYLHL	D2X4I9	Hepatitis B virus (HBV)
MGGWSSKPRQGMGTNLCVPNPMGFFPAHQLDPAFGANSNNPDWDFNPNKDHWPEAN	D2X4K0	Hepatitis B virus (HBV)
QLDPAFGANSNNPDWDFNPNKDHWPEANQVGAGAFGPGFTPPHGGLLGWSPQAQGV	D2X4K0	Hepatitis B virus (HBV)
QVGAGAFGPGFTPPHGGLLGWSPQAQGVLTTVPVAPPPASTNRQSGRQPTPISPPL	D2X4K0	Hepatitis B virus (HBV)
LTTVPVAPPPASTNRQSGRQPTPISPPLRDSHPQAMQWNSTTFHQALLDPRVRGLY	D2X4K0	Hepatitis B virus (HBV)
RQPTPISPPLRDSHPQAMQWNSTTFHQALLDPRVRGLYFPAGGSSFLQLCGRRASI	D2X4K0	Hepatitis B virus (HBV)
MGGWSSKPRQGMGTNLSVPNPMGFFPDHQLDPALGANSNNPDWDFNPNKDHWPEAN	D2X4K1	Hepatitis B virus (HBV)
QLDPALGANSNNPDWDFNPNKDHWPEANQVGAGAFGPGFTPPHGGLLGWSPQAQGI	D2X4K1	Hepatitis B virus (HBV)
QVGAGAFGPGFTPPHGGLLGWSPQAQGILTTVPVAPPPASTNRQSGRQPTPISPPL	D2X4K1	Hepatitis B virus (HBV)
LTTVPVAPPPASTNRQSGRQPTPISPPLATVRKGPIRGKREITRRAPFFYNSVEGW	D2X4K1	Hepatitis B virus (HBV)
VPVAPPPASTNRQSGRQPTPISPPLATVRKGPIRGKREITRRAPFFYNSVEGWHCI	D2X4K1	Hepatitis B virus (HBV)
MGTNLSVPNPLGFFPDHQLDPAFGANSNNPDWDFNPNKDHWPEANQVGAGAFGPGF	D2X4K3	Hepatitis B virus (HBV)
NPDWDFNPNKDHWPEANQVGAGAFGPGFTPPHGSLLGWSPQAQGILTTVPVAPPPA	D2X4K3	Hepatitis B virus (HBV)
QVGAGAFGPGFTPPHGSLLGWSPQAQGILTTVPVAPPPASATAFHQGLLNPIATGL	D2X4K3	Hepatitis B virus (HBV)
GSGGSGGSGGSGGSGGSGGSGGSGGSMEIQEQLFPFPLLLLPQGLFLLRGGHNTKI	D2X4L7	Hepatitis B virus (HBV)
MGGWSSKPRQGMGTNLSVPNPLGFFPDHQLDPAFGANSNNPDWDFNPNKDQWSRQI	D2X4M3	Hepatitis B virus (HBV)
GGWSSKPRQGMGTNLSVPNPLGFFPDHQLDPAFGANSNNPDWDFNPNKDQWSRQIT	D2X4M3	Hepatitis B virus (HBV)
MGGWSSKPQKGMGTNLAVPNPLGFFPDHQLDLAFRANSNNPDWDFNPNKDHWPEAN	D2X4N0	Hepatitis B virus (HBV)
QLDLAFRANSNNPDWDFNPNKDHWPEANHVGAGAFRPGFTPPHGGLLGWSPQAQGI	D2X4N0	Hepatitis B virus (HBV)
HVGAGAFRPGFTPPHGGLLGWSPQAQGILTTVPLAPPPASTNPQSGRQPTPISPPL	D2X4N0	Hepatitis B virus (HBV)
LTTVPLAPPPASTNPQSGRQPTPISPPLRDSHPHAMHWNSTTFHRALRDPIVRGLY	D2X4N0	Hepatitis B virus (HBV)
RDSHPHAMHWNSTTFHRALRDPIVRGLYFPASGSRSGTANPVPTTASPISSIFSRT	D2X4N0	Hepatitis B virus (HBV)
MHWNSTTFHRALRDPIVRGLYFPASGSRSGTANPVPTTASPISSIFSRTGDPAPNM	D2X4N0	Hepatitis B virus (HBV)
GGSGGSGGSGGSMGGWSSLPDKAWGRIFLFPILWDSFPMPPSILSPEDTLILSIHL	D2X4N9	Hepatitis B virus (HBV)
MAGRQQGGSGSIRARVHPSPWGTVGVEPSGSGPTHNCASSSSSCLHQSAVRKAAYS	D2X4P4	Hepatitis B virus (HBV)
SGSGPTHNCASSSSSCLHQSAVRKAAYSLISTSKGHSSSGHAVELHHFPPNSSRSQ	D2X4P4	Hepatitis B virus (HBV)
LISTSKGHSSSGHAVELHHFPPNSSRSQSQGPVLSCWWLQFRNSEPCSEYCLCHIV	D2X4P4	Hepatitis B virus (HBV)
SQGPVLSCWWLQFRNSEPCSEYCLCHIVNLIEDWGPCTEHGEHRIRVFRFPNRGKA	D2X4P4	Hepatitis B virus (HBV)
GPVLSCWWLQFRNSEPCSEYCLCHIVNLIEDWGPCTEHGEHRIRVFRFPNRGKARF	D2X4P4	Hepatitis B virus (HBV)
RDSHPQAMQWNSTTFHQALLDPRVRGLYFPAGGSSSGTVNPVPIFYNSVEAGILYK	D2X4R6	Hepatitis B virus (HBV)
YFPAGGSSSGTVNPVPIFYNSVEAGILYKRETTRSASFCGSPYSWEQELQHGRFFH	D2X4R6	Hepatitis B virus (HBV)
QLDPAFKANSENPDWDLNPHKDNWPDANKVGVGAFGPGFTPPHGGLLGWSPQAQGI	D2X4R7	Hepatitis B virus (HBV)
KVGVGAFGPGFTPPHGGLLGWSPQAQGILTTVPATPPPASTNRQSGRQPTPISPPL	D2X4R7	Hepatitis B virus (HBV)
LTTVPATPPPASTNRQSGRQPTPISPPLRDTHPQAMKWNSTTFHQALQDPRVRALY	D2X4R7	Hepatitis B virus (HBV)
RDTHPQAMKWNSTTFHQALQDPRVRALYFPAGGSSSGIVSPAQNTVSAISSILSKT	D2X4R7	Hepatitis B virus (HBV)
RVRALYFPAGGSSSGIVSPAQNTVSAISSILSKTGDPVPNMENISSGLLGFSTRVT	D2X4R7	Hepatitis B virus (HBV)
SGGSGGSGGSGGSGGSGGSGGSMENTTSGFLGPLLVLQAGFFLLTRILTIPQIQDL	D2X4S2	Hepatitis B virus (HBV)
MGGWSSKPRQGMGTNLSVPNPLGFFPDHQLDPAFGAKDHWPEANQAMQWNSTTFHQ	D2X4S3	Hepatitis B virus (HBV)
GMGTNLSVPNPLGFFPDHQLDPAFGAKDHWPEANQAMQWNSTTFHQALLDPRVRGL	D2X4S3	Hepatitis B virus (HBV)
MGGWSSKPRKGMGTNLSVPNPLGFFPDHQLDPAFKANSENPDWDLNSHKDNWPDAN	D2X4U4	Hepatitis B virus (HBV)
QLDPAFKANSENPDWDLNSHKDNWPDANKVGVGAFGLGFTPPHGGLLGWSPQAQGL	D2X4U4	Hepatitis B virus (HBV)
LNSHKDNWPDANKVGVGAFGLGFTPPHGGLLGWSPQAQGLLTTVPAAPPPASTNRQ	D2X4U4	Hepatitis B virus (HBV)
MGGWSSKPPQGMGTNLSVPNPLGFFPDHQLDPAFGANSNNPDWDFNPNKDHWPQAN	D2X4W9	Hepatitis B virus (HBV)
QLDPAFGANSNNPDWDFNPNKDHWPQANHAGGCNSGTGLAAPLGGFSVWTLQAKGG	D2X4W9	Hepatitis B virus (HBV)
HAGGCNSGTGLAAPLGGFSVWTLQAKGGLPTAPVAPPPASANRKSARLPTTVFPAL	D2X4W9	Hepatitis B virus (HBV)
LPTAPVAPPPASANRKSARLPTTVFPALKDSHPQAMHRNSTTFHQALLDPGVRGLY	D2X4W9	Hepatitis B virus (HBV)
KDSHPQAMHRNSTTFHQALLDPGVRGLYFPAGGSSSGTVSPVPTTVSPISSIFSRT	D2X4W9	Hepatitis B virus (HBV)
HRNSTTFHQALLDPGVRGLYFPAGGSSSGTVSPVPTTVSPISSIFSRTGDPAPNME	D2X4W9	Hepatitis B virus (HBV)
MGGRSSNLHKAWGRIFLFPILWDSFPITSWTLRSEPTQTIQIGTSTPTRITGQRQI	D2X4Y3	Hepatitis B virus (HBV)
GGRSSNLHKAWGRIFLFPILWDSFPITSWTLRSEPTQTIQIGTSTPTRITGQRQIR	D2X4Y3	Hepatitis B virus (HBV)
MGGWSSKPRKGMGTNLSVPNPLGFFPDHQLDPAFKTHSENPDWDLHPHKDNWPDAN	D2X559	Hepatitis B virus (HBV)
HQLDPAFKTHSENPDWDLHPHKDNWPDANRWEWEHSGQGSPLPMGECWGGALRLKA	D2X559	Hepatitis B virus (HBV)
MPICSPHKPQKYGEKSFCSPSSGILSRSPVGPCVRSQLKQSRLGLQPQQGSLARGK	D2X580	Hepatitis B virus (HBV)
PVGPCVRSQLKQSRLGLQPQQGSLARGKSGRSGSIRARVHPTTRRSFGVEPSGSGQ	D2X580	Hepatitis B virus (HBV)
SGRSGSIRARVHPTTRRSFGVEPSGSGQIDNGASSTSSCLNQSAVRETAYSHLSTS	D2X580	Hepatitis B virus (HBV)
IDNGASSTSSCLNQSAVRETAYSHLSTSKRQSSSGHAVELHNIPPSSARSQSEGPI	D2X580	Hepatitis B virus (HBV)
KRQSSSGHAVELHNIPPSSARSQSEGPIFSCWWLQFRNSKPCSDYCLTHIVNLLED	D2X580	Hepatitis B virus (HBV)
AVELHNIPPSSARSQSEGPIFSCWWLQFRNSKPCSDYCLTHIVNLLEDWGPCTEHG	D2X580	Hepatitis B virus (HBV)
MGGWSSKPRKGMGTNLSVPNPLGFFPDHQLDPAFKANSENPDWDLNLHKDNWPDAN	D2X5B0	Hepatitis B virus (HBV)
QLDPAFKANSENPDWDLNLHKDNWPDANKVGVGAFGPGFIPPHGGLLGWSPQAQGI	D2X5B0	Hepatitis B virus (HBV)
KVGVGAFGPGFIPPHGGLLGWSPQAQGIRTTVPAAPPPASTNRQTGRQPTPLSPPL	D2X5B0	Hepatitis B virus (HBV)
RTTVPAAPPPASTNRQTGRQPTPLSPPLRDTHPQAMQWNSTTFHQTLQDPRVRALY	D2X5B0	Hepatitis B virus (HBV)
ASTNRQTGRQPTPLSPPLRDTHPQAMQWNSTTFHQTLQDPRVRALYFPAGGSVQEQ	D2X5B0	Hepatitis B virus (HBV)
MGGWSSKPRKGMGTNLSVPNPLGFFPDHQLDPAFKANSENPDWGSPQAQGILTTVP	D2X5B5	Hepatitis B virus (HBV)
QLDPAFKANSENPDWGSPQAQGILTTVPAAPPPASTNRQSGRQPTPLSPPLRDTHP	D2X5B5	Hepatitis B virus (HBV)
AAPPPASTNRQSGRQPTPLSPPLRDTHPQAMQWNSTTFHQTLQDPRVRALYFPAGG	D2X5B5	Hepatitis B virus (HBV)
QAMQWNSTTFHQTLQDPRVRALYFPAGGSSSGTVSPAQNTVSAISSILSKTGDPVP	D2X5B5	Hepatitis B virus (HBV)
QWNSTTFHQTLQDPRVRALYFPAGGSSSGTVSPAQNTVSAISSILSKTGDPVPNME	D2X5B5	Hepatitis B virus (HBV)
MGGWSSKPRKGWGQSFCPQSPGILPRSSVGPCIQSQLKKSRLGPQPAQGQLAGRQQ	D2X5F1	Hepatitis B virus (HBV)
VGPCIQSQLKKSRLGPQPAQGQLAGRQQGGSGSIRARVHPSPWGTVGVEPSGSGHT	D2X5F1	Hepatitis B virus (HBV)
GGSGSIRARVHPSPWGTVGVEPSGSGHTHNCASSSSSCLHQSAVRKAAYSLISTSK	D2X5F1	Hepatitis B virus (HBV)
HNCASSSSSCLHQSAVRKAAYSLISTSKGHSSSSHAVELHNFPPNSSRSQSQGPVL	D2X5F1	Hepatitis B virus (HBV)
GHSSSSHAVELHNFPPNSSRSQSQGPVLSCWWLQFRNSEPCSEYCLCHIVNLIEDW	D2X5F1	Hepatitis B virus (HBV)
AVELHNFPPNSSRSQSQGPVLSCWWLQFRNSEPCSEYCLCHIVNLIEDWGPCTEHG	D2X5F1	Hepatitis B virus (HBV)
MGGWSSKPRQGMGTNLSVPNPLGFFPDHQLDPAFGATQTIQIGTSTPTRINGQRPI	D2X5G6	Hepatitis B virus (HBV)
QLDPAFGATQTIQIGTSTPTRINGQRPIRWEWEHSGQGSPHHTGDFWGGALRLRAY	D2X5G6	Hepatitis B virus (HBV)
MDIDPYKEFGASRELLSFLPNDFYPSARDLLDTATALYRDALESPEHCSPHHTVIR	D3G6Y0	Hepatitis B virus (HBV)
DLLDTATALYRDALESPEHCSPHHTVIRQAVLCWGELMTLASWVGNNLEDPAARDL	D3G6Y0	Hepatitis B virus (HBV)
QAVLCWGELMTLASWVGNNLEDPAARDLVVNYVNTTVGLKLRQLLWFHISCLTFGR	D3G6Y0	Hepatitis B virus (HBV)
VVNYVNTTVGLKLRQLLWFHISCLTFGRETVVEYLVSFGVWIRTPPAYRPPNAPIL	D3G6Y0	Hepatitis B virus (HBV)
ETVVEYLVSFGVWIRTPPAYRPPNAPILSTLPETTVVRRRGRSPRRRTPSPRRRRS	D3G6Y0	Hepatitis B virus (HBV)
TPPAYRPPNAPILSTLPETTVVRRRGRSPRRRTPSPRRRRSQSPRRRRSQSPASQC	D3G6Y0	Hepatitis B virus (HBV)
MQLFHLCLIISCSCPTVQASKLCLGWLWGMDIDPYKEFGASVELLSFLPSYFFPSL	D3J5W2	Hepatitis B virus (HBV)
QASKLCLGWLWGMDIDPYKEFGASVELLSFLPSYFFPSLGDLMDSPSGLYREAYIT	D3J5W2	Hepatitis B virus (HBV)
MQLFHLCLIISCSCPTVQASKLCLGWLWGMDIDPYKEFGASTELLSFLPSDFFPSI	D3J5W6	Hepatitis B virus (HBV)
GWLWGMDIDPYKEFGASTELLSFLPSDFFPSIRDLLDTASALYREALDLQYSPGFA	D3J5W6	Hepatitis B virus (HBV)
MQLFHLCLIISCSCPTVQASKLCLGWLWDMDIDPYKEFGASVELLSFLPSDFFPSI	D3J5W9	Hepatitis B virus (HBV)
WLWDMDIDPYKEFGASVELLSFLPSDFFPSIRDLLDTASALYREALEFSGFDSSSG	D3J5W9	Hepatitis B virus (HBV)
MQLFHLCLIISCSCPTVQASKLCLGWLWDMDIDPYKEFGASVELLSFLPSDFFPSV	D3J5X3	Hepatitis B virus (HBV)
LGWLWDMDIDPYKEFGASVELLSFLPSDFFPSVRELLDTRLSSVSTGRDFSVPFPP	D3J5X3	Hepatitis B virus (HBV)
GWLWGMDIDPYKEFGASVELLSFLPSDFFPSIRDLLDSAWAPYREALDYPEPFNSP	D3J601	Hepatitis B virus (HBV)
GWLWGMDIDPYKEFGASVELLSFLPSDFFPSIRDLLDTASALYLKPASASVRLAPR	D3J603	Hepatitis B virus (HBV)
WLWGMDIDPYKEFGASVELLSFLPSDFFPSIRDLIDTASALYREALRLSRKTKHIG	D3J604	Hepatitis B virus (HBV)
MQLFHLCLIISCSCPTVQASKLCLGWLWGMDIDPYKEFGASAELLSFLPLTLLIGL	D3J606	Hepatitis B virus (HBV)
LFHLCLIISCSCPTVQASKLCLGWLWGMDIDPYKEFGASAELLSFLPLTLLIGLGF	D3J606	Hepatitis B virus (HBV)
MQLFHLCLIISWSCPTGQASQLGLGWVWGMDIGTYKEFGTSVELLSFLASDLLSSI	D3J607	Hepatitis B virus (HBV)
GMDIGTYKEFGTSVELLSFLASDLLSSIPDLLHTPSALYPEGLKSPEHCSPPPTAL	D3J607	Hepatitis B virus (HBV)
GTYKEFGTSVELLSFLASDLLSSIPDLLHTPSALYPEGLKSPEHCSPPPTALRQAI	D3J607	Hepatitis B virus (HBV)
MQLFHLCLIISCSCPTVQASKLCLGGLWGLDIGPFKEFGASEDLLSFLPAYFFPSI	D3J614	Hepatitis B virus (HBV)
GLDIGPFKEFGASEDLLSFLPAYFFPSILDLLNTASPLYREALKSPEHCSPHHTTL	D3J614	Hepatitis B virus (HBV)
KEFGASEDLLSFLPAYFFPSILDLLNTASPLYREALKSPEHCSPHHTTLKQSKKAI	D3J614	Hepatitis B virus (HBV)
MKLFHLCLIISCSCPTVRASLGCVDWLWEMNIDSYEEFGSFVELLSFLPSEFLPSL	D3J648	Hepatitis B virus (HBV)
EMNIDSYEEFGSFVELLSFLPSEFLPSLLDLLYTASALSREVLNSPEHCSPHHTAL	D3J648	Hepatitis B virus (HBV)
DSYEEFGSFVELLSFLPSEFLPSLLDLLYTASALSREVLNSPEHCSPHHTALRQAI	D3J648	Hepatitis B virus (HBV)
LGWLWGMDIDPYKEFGASVELLSFLPSDFFPSIRDLLDTASAPYLDASDLPKLDIL	D3J662	Hepatitis B virus (HBV)
MQLFHLCLIISCSCPTVQASKLCLGWLWGMDIDPYKEFGASVELLSFWHYDFFPLF	D3J674	Hepatitis B virus (HBV)
SCPTVQASKLCLGWLWGMDIDPYKEFGASVELLSFWHYDFFPLFNFSSTLHSALLA	D3J674	Hepatitis B virus (HBV)
CSCPTVQASKLCLGWLWGMDIDPYKEFGASVELLSFLPSDFFPSIRFSWTPPELQT	D3J676	Hepatitis B virus (HBV)
MQLFHLCLIISCSCPTVQASKLCLGWLWGMDIDTYKEFGASVELLSFLPSDFFPSI	D3J684	Hepatitis B virus (HBV)
CPTVQASKLCLGWLWGMDIDTYKEFGASVELLSFLPSDFFPSIRDFLDRASDSAWA	D3J684	Hepatitis B virus (HBV)
MQLFHLCLIISCSCPTVQASKLCLGWLWGMDIDPYKEFGASLDLLSFLPSNFFPSL	D3J688	Hepatitis B virus (HBV)
CPTVQASKLCLGWLWGMDIDPYKEFGASLDLLSFLPSNFFPSLRDLLDTALGLLES	D3J688	Hepatitis B virus (HBV)
MQLFHLCLIISCSCPTVQASKLCLGWLWGMDIDPYKEFGASVELPSFLPSDFFHVF	D3J698	Hepatitis B virus (HBV)
PTVQASKLCLGWLWGMDIDPYKEFGASVELPSFLPSDFFHVFEISSTTQSAGIAHP	D3J698	Hepatitis B virus (HBV)
MPFFQFLLIMPSDVLCSSLPLCLGWLLDMEASQSPEHCTPVELLSFLPYDFFPSIR	D3J6C1	Hepatitis B virus (HBV)
VLCSSLPLCLGWLLDMEASQSPEHCTPVELLSFLPYDFFPSIRDLLDTASALYREA	D3J6C1	Hepatitis B virus (HBV)
MQLFHLCLIISCSCPTVQASKLCLGWLWGMDIDPYKEFPRPRNYPFSSFSLSKLGE	D3J6C5	Hepatitis B virus (HBV)
SCSCPTVQASKLCLGWLWGMDIDPYKEFPRPRNYPFSSFSLSKLGEISPSPGGPRY	D3J6C5	Hepatitis B virus (HBV)
MQLFHLCLIISCSCPTVQASKLCLGWLWGMDIDPYKEFYLPGDPLFFPSDLPRECE	D3J6C6	Hepatitis B virus (HBV)
CPTVQASKLCLGWLWGMDIDPYKEFYLPGDPLFFPSDLPRECELSSPMHALCMGKP	D3J6C6	Hepatitis B virus (HBV)
MQLFHLCLIISCSCPTVQASKLCLGWLWGMDIDPYKEFGASVELLSFCPFTSFPPF	D3J6D4	Hepatitis B virus (HBV)
PTVQASKLCLGWLWGMDIDPYKEFGASVELLSFCPFTSFPPFQNPPTPPHFCFGRL	D3J6D4	Hepatitis B virus (HBV)
MQLFHLCLIISGSCPTVQASKLCLGWLWGMDIDPYKKFEPPVELLSFLPSDFFPPI	D3J6E4	Hepatitis B virus (HBV)
PTVQASKLCLGWLWGMDIDPYKKFEPPVELLSFLPSDFFPPIRDLLNTPPALNREA	D3J6E4	Hepatitis B virus (HBV)
MQLSHLSPNLSLSCPTGQASKLCLGWLWGMDIDPLKNLELLWSYSLFCLPTSFLLF	D3J6E6	Hepatitis B virus (HBV)
PTGQASKLCLGWLWGMDIDPLKNLELLWSYSLFCLPTSFLLFEISSSPPLLSIRRP	D3J6E6	Hepatitis B virus (HBV)
MENIASGLLGPLLVLQAGFFLLTKILAIPQSLDSWWTSLNFLGGTPVCRGQNSQSQ	D3K2P8	Hepatitis B virus (HBV)
PQSLDSWWTSLNFLGGTPVCRGQNSQSQISSHSPTCCPPICPGYRWMCLRRFIIFL	D3K2P8	Hepatitis B virus (HBV)
CILLLCLIFLLVLLDYQGMLPVCPLIPGSKNNTTTTSTGPCKTCTAPAQGTSMFPS	D3K2P8	Hepatitis B virus (HBV)
LPVCPLIPGSKNNTTTTSTGPCKTCTAPAQGTSMFPSCCCTKPTDGNCTCIPIPSS	D3K2P8	Hepatitis B virus (HBV)
MGGWSSKPRKGMGTNLSVPNLLGFFPDHQLHTQQDETQGILTTVPAAPPPASTNRQ	D3TIS1	Hepatitis B virus (HBV)
QLHTQQDETQGILTTVPAAPPPASTNRQSGRQPTPLSPQQTLQHPRVRALNLPAGG	D3TIS1	Hepatitis B virus (HBV)
PAAPPPASTNRQSGRQPTPLSPQQTLQHPRVRALNLPAGGSSSGTVSPAQNTVSAI	D3TIS1	Hepatitis B virus (HBV)
MDIDPYKEFGASAELLSFLPSDFFPSVRDLLDTASALYRQALESPEHCSPHHTALR	D3TJ97	Hepatitis B virus (HBV)
DLLDTASALYRQALESPEHCSPHHTALRQAILCWVELMNLATWVGSNLERQALESP	D3TJ97	Hepatitis B virus (HBV)
QAILCWVELMNLATWVGSNLERQALESPEHCSPHHTALRQAILCWVELMNLATWVG	D3TJ97	Hepatitis B virus (HBV)
EHCSPHHTALRQAILCWVELMNLATWVGSNLEEYLVSFGVWIRTPTAYRPPNAPIL	D3TJ97	Hepatitis B virus (HBV)
SNLEEYLVSFGVWIRTPTAYRPPNAPILSTLPETTVVRRRGRSPRRRTPSPRRRRS	D3TJ97	Hepatitis B virus (HBV)
TPTAYRPPNAPILSTLPETTVVRRRGRSPRRRTPSPRRRRSQSPRRRRSQSRESQC	D3TJ97	Hepatitis B virus (HBV)
MGTNLSVPNPLGFFPDHQLDPAFKANSPQAQGILTTVPAAPPPASTNRQVGRKPTP	D3TJD0	Hepatitis B virus (HBV)
QAQGILTTVPAAPPPASTNRQVGRKPTPLSPPLRDTHPQAVRWNSTTFHQTLQDPR	D3TJD0	Hepatitis B virus (HBV)
LSPPLRDTHPQAVRWNSTTFHQTLQDPRVRALYFPAGGSSSGTVNPVQNTASSISS	D3TJD0	Hepatitis B virus (HBV)
VRALYFPAGGSSSGTVNPVQNTASSISSISSTTGDPVPNMENIASGLLGPLLVLQA	D3TJD0	Hepatitis B virus (HBV)
ISSTTGDPVPNMENIASGLLGPLLVLQAGFFSLTKILTIPQSLDSWWTSLNFPGET	D3TJD0	Hepatitis B virus (HBV)
GFFSLTKILTIPQSLDSWWTSLNFPGETPVCLGQNSQSQISSHSLTCCPPICPGYR	D3TJD0	Hepatitis B virus (HBV)
PVCLGQNSQSQISSHSLTCCPPICPGYRWMCLRRFIICLCILLLCLIFLLVLLDYQ	D3TJD0	Hepatitis B virus (HBV)
WMCLRRFIICLCILLLCLIFLLVLLDYQGMLPVCPLIPGSSTTSTGPCRTCTTPAQ	D3TJD0	Hepatitis B virus (HBV)
GMLPVCPLIPGSSTTSTGPCRTCTTPAQGTSLFPSCCCTKPTDGNCTCIPIPSSWA	D3TJD0	Hepatitis B virus (HBV)
GTSLFPSCCCTKPTDGNCTCIPIPSSWAFAKYLWEWASVRFSWLSLLVPFVQWFVG	D3TJD0	Hepatitis B virus (HBV)
FAKYLWEWASVRFSWLSLLVPFVQWFVGLSPTVWLSVIWMMWFWGPSLYNILSPFM	D3TJD0	Hepatitis B virus (HBV)
SWLSLLVPFVQWFVGLSPTVWLSVIWMMWFWGPSLYNILSPFMPLLPIFFCLWVYI	D3TJD0	Hepatitis B virus (HBV)
MAARVCCQLDPARDVLCLRPVGAESRGRPVSGPFGALPSPSSSAVPADHGAHLSLR	D3TK66	Hepatitis B virus (HBV)
PVSGPFGALPSPSSSAVPADHGAHLSLRGLPVCAFSSAVPCALRFTSARRMETTVN	D3TK66	Hepatitis B virus (HBV)
GLPVCAFSSAVPCALRFTSARRMETTVNAHQVLPKVLHKRTLGLPAMSTTDLEAYF	D3TK66	Hepatitis B virus (HBV)
AHQVLPKVLHKRTLGLPAMSTTDLEAYFKDCVFKDWEELGEEIRLKVFVLGGCRHK	D3TK66	Hepatitis B virus (HBV)
KDCVFKDWEELGEEIRLKVFVLGGCRHKLVCSPAPCNFFTTVNAHQVLPKVLHKRT	D3TK66	Hepatitis B virus (HBV)
LVCSPAPCNFFTTVNAHQVLPKVLHKRTLGLPAMSTTDLEAYFKDCVFKDWEELGE	D3TK66	Hepatitis B virus (HBV)
LGLPAMSTTDLEAYFKDCVFKDWEELGEEIRLKVFVLGGCRHKLVCSPAPCNFFTS	D3TK66	Hepatitis B virus (HBV)
GLPAMSTTDLEAYFKDCVFKDWEELGEEIRLKVFVLGGCRHKLVCSPAPCNFFTSA	D3TK66	Hepatitis B virus (HBV)
MGQNSNPLGFFPDHQLDPAFRANTANPDWDFNPNKDTWPDANKIGAGACGLGYTPN	D3YG16	Hepatitis B virus (HBV)
WDFNPNKDTWPDANKIGAGACGLGYTPNPPPASTPRRSGRQPTPLTPPLRDTHPQV	D3YG16	Hepatitis B virus (HBV)
PPPASTPRRSGRQPTPLTPPLRDTHPQVMQWNSTTFHQTLQDPRVTSLYLPAGGSS	D3YG16	Hepatitis B virus (HBV)
MQWNSTTFHQTLQDPRVTSLYLPAGGSSSGIVNPVPTTVSPISSIFSRIGDPALNM	D3YG16	Hepatitis B virus (HBV)
SGIVNPVPTTVSPISSIFSRIGDPALNMENITSGFLGPLLVLQAGFFSLTRILTIP	D3YG16	Hepatitis B virus (HBV)
ENITSGFLGPLLVLQAGFFSLTRILTIPQSLDSWWTSLNFRGGTTVCLGQNSQSPT	D3YG16	Hepatitis B virus (HBV)
QSLDSWWTSLNFRGGTTVCLGQNSQSPTSNHSLTSCPPTCPGYRWMCLRRFIIFLC	D3YG16	Hepatitis B virus (HBV)
SNHSLTSCPPTCPGYRWMCLRRFIIFLCILLLCLIFLLVLLDYQGMLPVCPLIPGS	D3YG16	Hepatitis B virus (HBV)
PSDGNCTCIPIPSSWAFGKFLWEWASARFSWLSLLVPFVQWFVGLSPTVWLSVIWM	D3YG16	Hepatitis B virus (HBV)
FSWLSLLVPFVQWFVGLSPTVWLSVIWMMWYWGPSLYSILSPFLPLLPIFFCLWVY	D3YG16	Hepatitis B virus (HBV)
MGQNLSTSNPLGFFPDHQLDPDFRANTANPDWDFNPNKDTWPDANKVGAQCLPANP	D3YG28	Hepatitis B virus (HBV)
NPDWDFNPNKDTWPDANKVGAQCLPANPPPARKSGRRPTPLTPPLRNTHPQAMQWN	D3YG28	Hepatitis B virus (HBV)
PPARKSGRRPTPLTPPLRNTHPQAMQWNFENFHQTRPAGGSSSGIVNPVPTTVSPI	D3YG28	Hepatitis B virus (HBV)
FENFHQTRPAGGSSSGIVNPVPTTVSPISSIFSRIGDLALNMENITSGFPGPLPVL	D3YG28	Hepatitis B virus (HBV)
SSIFSRIGDLALNMENITSGFPGPLPVLQAGFSLLTRILTIPQSLDSWWTSLNFLG	D3YG28	Hepatitis B virus (HBV)
QAGFSLLTRILTIPQSLDSWWTSLNFLGGTTVCLGQNSQSLTSNHSPTSCPPTCAG	D3YG28	Hepatitis B virus (HBV)
GTTVCLGQNSQSLTSNHSPTSCPPTCAGYRWMCLRRFIIFLFILLLCLIFLLVLLD	D3YG28	Hepatitis B virus (HBV)
YRWMCLRRFIIFLFILLLCLIFLLVLLDYQGMLPVCPLIPGPSTTSTGPCRTCTTP	D3YG28	Hepatitis B virus (HBV)
YQGMLPVCPLIPGPSTTSTGPCRTCTTPAQGTSMYPSCCCTKPSDGNCTCIPIPSS	D3YG28	Hepatitis B virus (HBV)
AQGTSMYPSCCCTKPSDGNCTCIPIPSSWAFGKFLWEWASARFSWLSLLVPFVQWF	D3YG28	Hepatitis B virus (HBV)
WAFGKFLWEWASARFSWLSLLVPFVQWFVGLSPTVWLLVIWMMWYWGQKLYIIVSR	D3YG28	Hepatitis B virus (HBV)
KFLWEWASARFSWLSLLVPFVQWFVGLSPTVWLLVIWMMWYWGQKLYIIVSRFLQL	D3YG28	Hepatitis B virus (HBV)
NPDWDFNPNKDTWPDANKVGAGAFGLGFTPPHGGLLGWSPQAQGILQTLPTNPPPA	D3YGN5	Hepatitis B virus (HBV)
TPPHGGLLGWSPQAQGILQTLPTNPPPASTNRQSGRQPTPLSPPLRNTHPQAMQWN	D3YGN5	Hepatitis B virus (HBV)
STNRQSGRQPTPLSPPLRNTHPQAMQWNSTNFHQTLQDPRVRGLYFPAGGSSSGTV	D3YGN5	Hepatitis B virus (HBV)
STNFHQTLQDPRVRGLYFPAGGSSSGTVNPVPTTVSHISSIFSKIGDPALNMENIT	D3YGN5	Hepatitis B virus (HBV)
NPVPTTVSHISSIFSKIGDPALNMENITSGLLGPLLVLQAGFFLLTRILTIPQSLD	D3YGN5	Hepatitis B virus (HBV)
SGLLGPLLVLQAGFFLLTRILTIPQSLDSWWTSLNFLGGTTVCLGQNSQSPTSNHS	D3YGN5	Hepatitis B virus (HBV)
SWWTSLNFLGGTTVCLGQNSQSPTSNHSPTSCPPTCPGYRWMCLRRFIIFLFILLL	D3YGN5	Hepatitis B virus (HBV)
PTSCPPTCPGYRWMCLRRFIIFLFILLLCLIFLLALLDCQGMLPVCPLTAANGSST	D3YGN5	Hepatitis B virus (HBV)
CLIFLLALLDCQGMLPVCPLTAANGSSTTSTEQCRTCTTPAQGTSMYLSCCCTKPS	D3YGN5	Hepatitis B virus (HBV)
TSTEQCRTCTTPAQGTSMYLSCCCTKPSGGNCTCIPIPSSWAFAKFLWEWASARFS	D3YGN5	Hepatitis B virus (HBV)
GGNCTCIPIPSSWAFAKFLWEWASARFSWLSLLVPFVQWFVGLSPTVWLSVIWMMW	D3YGN5	Hepatitis B virus (HBV)
MGQNLSTSNPLGFFPDHQLDPAFRANTANPDWDFNPNKDTWPDAKAMQWNSANFHQ	D4QGL8	Hepatitis B virus (HBV)
NPDWDFNPNKDTWPDAKAMQWNSANFHQTLQDPRVRGLYFPAGGSSSGTVNPVPTT	D4QGL8	Hepatitis B virus (HBV)
AMQWNSANFHQTLQDPRVRGLYFPAGGSSSGTVNPVPTTASHISSIFSRIGDLAPN	D4QGL8	Hepatitis B virus (HBV)
MQLFHLCLIISVHVLLFKPPSCALGGFGAWTLTRIKNLELLWSYSLFCLLTSFLLF	D6QW10	Hepatitis B virus (HBV)
LLFKPPSCALGGFGAWTLTRIKNLELLWSYSLFCLLTSFLLFEISSTPPPLCIGRP	D6QW10	Hepatitis B virus (HBV)
DLLDTASALYREALESPEHCSPHHTALRQAILCWGELMTFSPLPNHHLMFMSYCSS	D7R740	Hepatitis B virus (HBV)
LESPEHCSPHHTALRQAILCWGELMTFSPLPNHHLMFMSYCSSLQAVPGVALGHGH	D7R740	Hepatitis B virus (HBV)
SGGSGGSGGSGGSGGSGGSGGSGGSGGSGGSGGSGGSGGSGGSDPVFSLQLCLGWL	D7R753	Hepatitis B virus (HBV)
SYIRGLLDSQQCQRPTLRHTSKTVYLKTGRSWGRRLGGCRHKLVCSPAPCNFFTSA	D8V9V0	Hepatitis B virus (HBV)
QLDPAFGANSNNPDWDFNPNKDQWPAANQVGVGSLEPGASRASSCLHQTAVRKTAY	D8V9Z2	Hepatitis B virus (HBV)
QVGVGSLEPGASRASSCLHQTAVRKTAYSHFSTSKRQSSSGHAVELQHIPPSSARS	D8V9Z2	Hepatitis B virus (HBV)
SHFSTSKRQSSSGHAVELQHIPPSSARSQSEGPILSCWWLKFRNSTPCSDYCLSHI	D8V9Z2	Hepatitis B virus (HBV)
QSEGPILSCWWLKFRNSTPCSDYCLSHIVNLLEDWGPCTEYGEHHIRIPRTPARVT	D8V9Z2	Hepatitis B virus (HBV)
VNLLEDWGPCTEYGEHHIRIPRTPARVTGGVFLVDKNPHNTTESRLVVDFSQFSRG	D8V9Z2	Hepatitis B virus (HBV)
GGVFLVDKNPHNTTESRLVVDFSQFSRGSTHVSWPKFAVPNLQSLTNLLSSNLSWL	D8V9Z2	Hepatitis B virus (HBV)
STHVSWPKFAVPNLQSLTNLLSSNLSWLSLDVSAAFYHLPLHPAAMPHLLVGSSGL	D8V9Z2	Hepatitis B virus (HBV)
LTTVPAAPPPASTNRQSGRQPTPISPPLRDSHPQAIQWNCPTFHQALHAGGSSSGT	D8VA00	Hepatitis B virus (HBV)
RDSHPQAIQWNCPTFHQALHAGGSSSGTVNPVPTTASPISTIFLRTGDPAPNMEST	D8VA00	Hepatitis B virus (HBV)
VNPVPTTASPISTIFLRTGDPAPNMESTTSGFLGPLLVLQAGFFLLTIILTIPQIL	D8VA00	Hepatitis B virus (HBV)
TSGFLGPLLVLQAGFFLLTIILTIPQILDSRWTSINFLGGEPTCTGQNLQSRTSNH	D8VA00	Hepatitis B virus (HBV)
DSRWTSINFLGGEPTCTGQNLQSRTSNHSQTSCPPICPGYRWMCLRRFIIFLFILL	D8VA00	Hepatitis B virus (HBV)
WTSINFLGGEPTCTGQNLQSRTSNHSQTSCPPICPGYRWMCLRRFIIFLFILLLCL	D8VA00	Hepatitis B virus (HBV)
MESTTSGFLGPLLVLQAGFFLLTIILTIPQILDSRWTSINFLGGEPTCTGQNLQSR	D8VA01	Hepatitis B virus (HBV)
PQILDSRWTSINFLGGEPTCTGQNLQSRTSNHSQTSCPPICPGYRWMCLRRFIIFL	D8VA01	Hepatitis B virus (HBV)
MESTTSGFLGPLPGLQVGFSLLTRILTIPQSLDSGRTSLNFLGEAAKWPGQNGQSP	D8VA04	Hepatitis B virus (HBV)
PQSLDSGRTSLNFLGEAAKWPGQNGQSPTFIRSQTSCPPICPGYHWMCGGRFIIFL	D8VA04	Hepatitis B virus (HBV)
TFIRSQTSCPPICPGYHWMCGGRFIIFLFILLLCLIFLLVLLDYQGMLPVCPLLPG	D8VA04	Hepatitis B virus (HBV)
FILLLCLIFLLVLLDYQGMLPVCPLLPGTSTTSTGPCKTCTIPAQGTSMFPSCCCT	D8VA04	Hepatitis B virus (HBV)
TSTTSTGPCKTCTIPAQGTSMFPSCCCTKPSDGNCTCIPIPSSWAFARFLWEWASV	D8VA04	Hepatitis B virus (HBV)
KPSDGNCTCIPIPSSWAFARFLWEWASVRFSWLSLLVPFVQWFVGLSPTVWLSVIW	D8VA04	Hepatitis B virus (HBV)
RFSWLSLLVPFVQWFVGLSPTVWLSVIWMMWYWGPSLYNILNPFLPLLPIFFCLWV	D8VA04	Hepatitis B virus (HBV)
SWLSLLVPFVQWFVGLSPTVWLSVIWMMWYWGPSLYNILNPFLPLLPIFFCLWVFI	D8VA04	Hepatitis B virus (HBV)
MGGWSSKPRQGMGTNLSVPNPLVSLPGHQLDPAFGANSNNPDWDFNPNKDQWPAAN	D8VA11	Hepatitis B virus (HBV)
RDSHPQAMQWNSSTFHQALLDPRVRGLYFPAGGSSSGTVHPVPTTASPISSIFSRT	D8VA11	Hepatitis B virus (HBV)
FPAGGSSSGTVHPVPTTASPISSIFSRTGDPAPNMESTTSGFLGPLLVLRGGFFLL	D8VA11	Hepatitis B virus (HBV)
GDPAPNMESTTSGFLGPLLVLRGGFFLLTRILTIPQSLDSWWTSLNFLGGAPTCPG	D8VA11	Hepatitis B virus (HBV)
TRILTIPQSLDSWWTSLNFLGGAPTCPGQNLQSPTSNHSPTSRPPICPGYRWMCLR	D8VA11	Hepatitis B virus (HBV)
QNLQSPTSNHSPTSRPPICPGYRWMCLRRFIIFLFICPLLPGTSTTSTGPCKTCTT	D8VA11	Hepatitis B virus (HBV)
RFIIFLFICPLLPGTSTTSTGPCKTCTTLLLCLIFLLVLVDYQGMLPVPAQGTSMF	D8VA11	Hepatitis B virus (HBV)
LLLCLIFLLVLVDYQGMLPVPAQGTSMFPSCCCTKPSDGNCTCIPIPSSWAFARFL	D8VA11	Hepatitis B virus (HBV)
MLPVPAQGTSMFPSCCCTKPSDGNCTCIPIPSSWAFARFLWEWASVRFSWLSLLVP	D8VA11	Hepatitis B virus (HBV)
MQWNSSTFHQALLDPRVRGLYFPAGGSSSGTVHPVPTTASPISSIFSRTGDPAPNM	D8VA12	Hepatitis B virus (HBV)
SGTVHPVPTTASPISSIFSRTGDPAPNMESTTSGFLGPLLVLRGGFFLLTRILTIP	D8VA12	Hepatitis B virus (HBV)
ESTTSGFLGPLLVLRGGFFLLTRILTIPQSLDSWWTSLNFLGGAPTCPGQNLQSPT	D8VA12	Hepatitis B virus (HBV)
QSLDSWWTSLNFLGGAPTCPGQNLQSPTSNHSPTSRPPICPGYRWMCLRRFIIFLF	D8VA12	Hepatitis B virus (HBV)
SNHSPTSRPPICPGYRWMCLRRFIIFLFICPLLPGTSTTSTGPCKTCTTLLLCLIF	D8VA12	Hepatitis B virus (HBV)
ICPLLPGTSTTSTGPCKTCTTLLLCLIFLLVLVDYQGMLPVPAQGTSMFPSCCCTK	D8VA12	Hepatitis B virus (HBV)
LLVLVDYQGMLPVPAQGTSMFPSCCCTKPSDGNCTCIPIPSSWAFARFLWEWASVR	D8VA12	Hepatitis B virus (HBV)
MGGWSSKPRQGMGTNLSVPNPLGFFPSHQLDPAFGANSNNPDWDFNPNKDQWPAAN	D8VA62	Hepatitis B virus (HBV)
QVGVGSFGPGFTPPHGSLLGWSPQAQGILTTMPAAPPPAFTNRQSRRQPTPISPPL	D8VA62	Hepatitis B virus (HBV)
LTTMPAAPPPAFTNRQSRRQPTPISPPLRDSHPQAVQWNAAVGGSSSGIKHPVTTA	D8VA62	Hepatitis B virus (HBV)
RDSHPQAVQWNAAVGGSSSGIKHPVTTAASPTSTIFSTAGAPAPNMESTTSCFLRP	D8VA62	Hepatitis B virus (HBV)
ASPTSTIFSTAGAPAPNMESTTSCFLRPLLLLQAGFFLLTRILTIPQSLDSWWSAV	D8VA62	Hepatitis B virus (HBV)
LLLLQAGFFLLTRILTIPQSLDSWWSAVNFLGGAPKCPGQTWQSPTSNHSPTSCPR	D8VA62	Hepatitis B virus (HBV)
NFLGGAPKCPGQTWQSPTSNHSPTSCPRTCPGYRWMCLRRFIMFLFILLLCLIFLL	D8VA62	Hepatitis B virus (HBV)
TCPGYRWMCLRRFIMFLFILLLCLIFLLVLLDYQGMLPVCPLLPGTSTTSTGPCKT	D8VA62	Hepatitis B virus (HBV)
VLLDYQGMLPVCPLLPGTSTTSTGPCKTCTIPAQGTSMFPSCCCTKPSDGNCTCIP	D8VA62	Hepatitis B virus (HBV)
CTIPAQGTSMFPSCCCTKPSDGNCTCIPIPSSWAFARFLWEWASVRFSWLSLLVPF	D8VA62	Hepatitis B virus (HBV)
IPSSWAFARFLWEWASVRFSWLSLLVPFVQWFVRMSPTVWLSVIWMMWYWGPSLNN	D8VA62	Hepatitis B virus (HBV)
SWLSLLVPFVQWFVRMSPTVWLSVIWMMWYWGPSLNNILSPFLPLLPIFFCLWVYI	D8VA62	Hepatitis B virus (HBV)
MQLFHLCLIISCSCPTVQASKLCLGWFWGMDIDPYKEFGASVELLSFLPSDFFPSI	D8VBG4	Hepatitis B virus (HBV)
GMDIDPYKEFGASVELLSFLPSDFFPSIQDLLDTVSALYREALESPEHCSPHHTAL	D8VBG4	Hepatitis B virus (HBV)
QDLLDTVSALYREALESPEHCSPHHTALRQAILCWGELMNLATWVGSNLEDPASRE	D8VBG4	Hepatitis B virus (HBV)
RQAILCWGELMNLATWVGSNLEDPASRELVVGYVNVNMGLKLRQLLWFHLSCITFG	D8VBG4	Hepatitis B virus (HBV)
LATWVGSNLEDPASRELVVGYVNVNMGLKLRQLLWFHLSCITFGREIVLEYLVSFG	D8VBG4	Hepatitis B virus (HBV)
PKVLHKRTLGLSAMSTTDLEAYFKDCVFKDWEELGEEIRLKVFVLGGCRHKLVCSP	D8VBJ5	Hepatitis B virus (HBV)
KDWEELGEEIRLKVFVLGGCRHKLVCSPAPCNFFHLCLIISCSCPTVQASKLCLGW	D8VBJ5	Hepatitis B virus (HBV)
APCNFFHLCLIISCSCPTVQASKLCLGWLWGMDIDPYKEFGASVELLSFLPSDFFP	D8VBJ5	Hepatitis B virus (HBV)
GWLWGMDIDPYKEFGASVELLSFLPSDFFPSIRDLLDTASALYREALESPEHCSPH	D8VBJ5	Hepatitis B virus (HBV)
VNARQVLPKVLQKRTVGLSAISAPDLEAYFKEGVFKGGEESGEEIRLKVFVRGGCR	D8VBN0	Hepatitis B virus (HBV)
GLSAISAPDLEAYFKEGVFKGGEESGEEIRLKVFVRGGCRHKGVCSPSPCNFFTSA	D8VBN0	Hepatitis B virus (HBV)
MQLFHLCLIISCSCPTVQPSNLGLGGFWGMNIDPNKKFEAPVKLLPFLPSNFFPSI	D8VBP7	Hepatitis B virus (HBV)
LGGFWGMNIDPNKKFEAPVKLLPFLPSNFFPSIRNLLNPPSALFRKALKPPKHCSP	D8VBP7	Hepatitis B virus (HBV)
LGWLWGMDIDPYKEFGASVELLSFLPSDFFPSIRYLLHPPSSLYREVLDSPEHCTP	D8VBY9	Hepatitis B virus (HBV)
METTVNARQVLPKVLHKRTLGLSAMSTTDLEAYFKDRVFKDAQEVGEEIWLMMFVV	D8VC06	Hepatitis B virus (HBV)
GLSAMSTTDLEAYFKDRVFKDAQEVGEEIWLMMFVVRAGRHKLVCSPAPCNFFTSA	D8VC06	Hepatitis B virus (HBV)
VLYKRTVGFSTMSATDLEAYFKDCVFKDWEEWGEEIRLMIFVLGGCRHKLVCSPAP	D8VCA2	Hepatitis B virus (HBV)
GFSTMSATDLEAYFKDCVFKDWEEWGEEIRLMIFVLGGCRHKLVCSPAPCNFFTSA	D8VCA2	Hepatitis B virus (HBV)
AAMPHLLVGSSGLPRYVARLSSTSRNINYQHGTMQDLHDSCSRNLYVSLLLLYKTF	D9IR46	Hepatitis B virus (HBV)
YQHGTMQDLHDSCSRNLYVSLLLLYKTFGRKLHLYSHPIILGFRKIPMGVGLSPFL	D9IR46	Hepatitis B virus (HBV)
GRKLHLYSHPIILGFRKIPMGVGLSPFLLAQFTSAICSVVRRAFPHCLAFSYMDDV	D9IR46	Hepatitis B virus (HBV)
LAQFTSAICSVVRRAFPHCLAFSYMDDVVLGAKSVQHLESLFTAVTNFLLSLGIHL	D9IR46	Hepatitis B virus (HBV)
FPHCLAFSYMDDVVLGAKSVQHLESLFTAVTNFLLSLGIHLNPAKTKRWGYSLNFM	D9IR46	Hepatitis B virus (HBV)
RGSSRVSWPKFAVPNLQSLTNLLSSNLSWISLDVSAAFYHIPLHPAAMPHLLVGSS	D9IS09	Hepatitis B virus (HBV)
WISLDVSAAFYHIPLHPAAMPHLLVGSSGLSRYVARLSSNSRIINHQYGTLPNLHD	D9IS09	Hepatitis B virus (HBV)
GLSRYVARLSSNSRIINHQYGTLPNLHDSCSRNLYVSLMLLFKTFGRKLHLYSHPI	D9IS09	Hepatitis B virus (HBV)
SCSRNLYVSLMLLFKTFGRKLHLYSHPIIMGFRKIPMGVGLSPFLLAQFTSAICSV	D9IS09	Hepatitis B virus (HBV)
KTFGRKLHLYSHPIIMGFRKIPMGVGLSPFLLAQFTSAICSVVRRAFPHCLAFSYI	D9IS09	Hepatitis B virus (HBV)
MPLSYQHFRKLLLLDEEAGPLEEELPRLADEGLNRRVAEDLNLGNLNVSIPWTHKV	D9U5J3	Hepatitis B virus (HBV)
ADEGLNRRVAEDLNLGNLNVSIPWTHKVGNFTGLYSSTVPCFNPKWQTPSFPDIHL	D9U5J3	Hepatitis B virus (HBV)
GNFTGLYSSTVPCFNPKWQTPSFPDIHLQEDIVDRRKQFVGPLTVNENRRLKLIMP	D9U5J3	Hepatitis B virus (HBV)
QEDIVDRRKQFVGPLTVNENRRLKLIMPARFYPSVTKYLPLDKGIKPYYPEYVVNH	D9U5J3	Hepatitis B virus (HBV)
ARFYPSVTKYLPLDKGIKPYYPEYVVNHYFQTRHYLHTLWKAGILYKRESTRSASF	D9U5J3	Hepatitis B virus (HBV)
GIKPYYPEYVVNHYFQTRHYLHTLWKAGILYKRESTRSASFYGSPYSWEQDLQHGR	D9U5J3	Hepatitis B virus (HBV)
MPLSYQHFRKLLLFDDEAGPLEEELPRLADEGLNRRVAEDLNLGNLNVSIPWTHKV	D9U5P6	Hepatitis B virus (HBV)
ADEGLNRRVAEDLNLGNLNVSIPWTHKVGNFTGFILLLYLSLIRSGKLPPFLTFIY	D9U5P6	Hepatitis B virus (HBV)
THKVGNFTGFILLLYLSLIRSGKLPPFLTFIYRRTLLIDVNNMWALLQLMKKGDYN	D9U5P6	Hepatitis B virus (HBV)
IFGLFAMSTTDLEAYFKDRLFKDWEELGEETRLMIFVLGGGRHKLVCAPAPCNFFT	E0ZNA4	Hepatitis B virus (HBV)
GLFAMSTTDLEAYFKDRLFKDWEELGEETRLMIFVLGGGRHKLVCAPAPCNFFTFA	E0ZNA4	Hepatitis B virus (HBV)
MDIDPYKKFGATGELLSFFPSDFFPSVRDFLDTPSPLYRDALEFPDHCTPPHTALR	E0ZNA5	Hepatitis B virus (HBV)
DFLDTPSPLYRDALEFPDHCTPPHTALRQAIFCWGDLMSLATWGGVNLEDQASREL	E0ZNA5	Hepatitis B virus (HBV)
QAIFCWGDLMSLATWGGVNLEDQASRELVVSYVNPNMGLKFRQLLWFPLSCLTFGR	E0ZNA5	Hepatitis B virus (HBV)
ASRELVVSYVNPNMGLKFRQLLWFPLSCLTFGRKTVLEYLVSFGVGFPPLKLIDPP	E0ZNA5	Hepatitis B virus (HBV)
MQLFHLCLIIFCTCPTVQASKLCLGWLWGMDIDPYKEFGATGELLSFLPFDFFPSV	E0ZNB0	Hepatitis B virus (HBV)
GMDIDPYKEFGATGELLSFLPFDFFPSVKDFLDPASALYREPLEFPDHCSPPHTAL	E0ZNB0	Hepatitis B virus (HBV)
KDFLDPASALYREPLEFPDHCSPPHTALRQAIFCWGELMTLAPWGGNNLEDPASRD	E0ZNB0	Hepatitis B virus (HBV)
RQAIFCWGELMTLAPWGGNNLEDPASRDLVVNYVNTNLGLKIRQLLGFHISSLTFG	E0ZNB0	Hepatitis B virus (HBV)
LVVNYVNTNLGLKIRQLLGFHISSLTFGRETVLEYLVSFGGGIRTPPPYRPPNAPI	E0ZNB0	Hepatitis B virus (HBV)
NLGLKIRQLLGFHISSLTFGRETVLEYLVSFGGGIRTPPPYRPPNAPILSTLPETT	E0ZNB0	Hepatitis B virus (HBV)
MDIDPYKEFGATGELLSFLPFDFFPSVKDFLDPASALYREPLEFPDHCSPPHTALR	E0ZNB1	Hepatitis B virus (HBV)
DFLDPASALYREPLEFPDHCSPPHTALRQAIFCWGELMTLAPWGGNNLEDPASRDL	E0ZNB1	Hepatitis B virus (HBV)
QAIFCWGELMTLAPWGGNNLEDPASRDLVVNYVNTNLGLKIRQLLGFHISSLTFGR	E0ZNB1	Hepatitis B virus (HBV)
VVNYVNTNLGLKIRQLLGFHISSLTFGRETVLEYLVSFGGGIRTPPPYRPPNAPIL	E0ZNB1	Hepatitis B virus (HBV)
MDIDPYKEFGAFGQLLSFLPHDFFPSIRDFLDTPSALYRDALEFPEHCSPPHTALR	E0ZNB6	Hepatitis B virus (HBV)
DFLDTPSALYRDALEFPEHCSPPHTALRQAILCWGDLMNLAPWVGSNLEDPVSREL	E0ZNB6	Hepatitis B virus (HBV)
QAILCWGDLMNLAPWVGSNLEDPVSRELVVGYVNTTVGLKFRQLLWFHVSCFCFGR	E0ZNB6	Hepatitis B virus (HBV)
VVGYVNTTVGLKFRQLLWFHVSCFCFGRETVIEYLVSFGVWIPTPAAYRPPNAPIL	E0ZNB6	Hepatitis B virus (HBV)
YVNTTVGLKFRQLLWFHVSCFCFGRETVIEYLVSFGVWIPTPAAYRPPNAPILSTL	E0ZNB6	Hepatitis B virus (HBV)
RQLLWFHISCLTFGRETVVEYLVSFGVWIRTPPAYRPPNAPILSTLPETTVVRRRG	E0ZNC2	Hepatitis B virus (HBV)
GGSGGSGGSGGSGGSGGSGGSGGSLGEEIRLMIFVLGGGRHKMVCAPPPCNFFTFA	E0ZNC3	Hepatitis B virus (HBV)
MQLFHLCLIIFCSCPTVQASKLCLGGLWGMDIDPFKKFGATGELLSFLPFDFFPSV	E0ZNC4	Hepatitis B virus (HBV)
GMDIDPFKKFGATGELLSFLPFDFFPSVRDFLDTPSALYREALEFPEHCSPPHTAL	E0ZNC4	Hepatitis B virus (HBV)
RDFLDTPSALYREALEFPEHCSPPHTALRQAIFCWGEIMTLATWGGVNLEDPASRD	E0ZNC4	Hepatitis B virus (HBV)
RQAIFCWGEIMTLATWGGVNLEDPASRDLVVSYVNTNMGLKFRQLLGFPISCLTFG	E0ZNC4	Hepatitis B virus (HBV)
LVVSYVNTNMGLKFRQLLGFPISCLTFGKETVIEYLVSFGGGIPPPPAYRPPNAPI	E0ZNC4	Hepatitis B virus (HBV)
SYVNTNMGLKFRQLLGFPISCLTFGKETVIEYLVSFGGGIPPPPAYRPPNAPILST	E0ZNC4	Hepatitis B virus (HBV)
MDIDPFKKFGATGELLSFLPFDFFPSVRDFLDTPSALYREALEFPEHCSPPHTALR	E0ZNC5	Hepatitis B virus (HBV)
DFLDTPSALYREALEFPEHCSPPHTALRQAIFCWGEIMTLATWGGVNLEDPASRDL	E0ZNC5	Hepatitis B virus (HBV)
QAIFCWGEIMTLATWGGVNLEDPASRDLVVSYVNTNMGLKFRQLLGFPISCLTFGK	E0ZNC5	Hepatitis B virus (HBV)
VVSYVNTNMGLKFRQLLGFPISCLTFGKETVIEYLVSFGGGIPPPPAYRPPNAPIL	E0ZNC5	Hepatitis B virus (HBV)
MQLFHLCLIISCSCPPVQASKLCLGGLWGMDIDPYKEFGAFGELLFFLPFDFFPSI	E0ZNG6	Hepatitis B virus (HBV)
GMDIDPYKEFGAFGELLFFLPFDFFPSIRDLLDPPFALYREALEFPEHCSPPHTAL	E0ZNG6	Hepatitis B virus (HBV)
RDLLDPPFALYREALEFPEHCSPPHTALRQAILCWGELMNLAPWGGSNLEDPASRE	E0ZNG6	Hepatitis B virus (HBV)
RQAILCWGELMNLAPWGGSNLEDPASRELVVSYVNVNMGLKIRQLLGFPISCLTFG	E0ZNG6	Hepatitis B virus (HBV)
LVVSYVNVNMGLKIRQLLGFPISCLTFGRETVLEYLVSFGGWIRTPPAYRPPNAPI	E0ZNG6	Hepatitis B virus (HBV)
VNVNMGLKIRQLLGFPISCLTFGRETVLEYLVSFGGWIRTPPAYRPPNAPILSTLP	E0ZNG6	Hepatitis B virus (HBV)
MDIDPYKEFGAFGELLFFLPFDFFPSIRDLLDPPFALYREALEFPEHCSPPHTALR	E0ZNG7	Hepatitis B virus (HBV)
DLLDPPFALYREALEFPEHCSPPHTALRQAILCWGELMNLAPWGGSNLEDPASREL	E0ZNG7	Hepatitis B virus (HBV)
QAILCWGELMNLAPWGGSNLEDPASRELVVSYVNVNMGLKIRQLLGFPISCLTFGR	E0ZNG7	Hepatitis B virus (HBV)
VVSYVNVNMGLKIRQLLGFPISCLTFGRETVLEYLVSFGGWIRTPPAYRPPNAPIL	E0ZNG7	Hepatitis B virus (HBV)
GGSGGSGGSGGSGGSTIGLSGRSMTWIEEYIKDCVFKDWEELGEEIRLKVLLCKRL	E0ZNH9	Hepatitis B virus (HBV)
MQLFHLCLIISCSCPTVQASKLCLGWLWGMDLDHYKEFGATIELLSFLPADFFPSV	E0ZNS8	Hepatitis B virus (HBV)
GMDLDHYKEFGATIELLSFLPADFFPSVRDLLDTASALYRDALESPDHCSYHHTAL	E0ZNS8	Hepatitis B virus (HBV)
RDLLDTASALYRDALESPDHCSYHHTALRQAIICWGELMNLATWVGNNLQDPASRD	E0ZNS8	Hepatitis B virus (HBV)
LRQAIICWGELMNLATWVGNNLQDPASRDLVVNYVNTHMGLKIRQILWFHLSCLTF	E0ZNS8	Hepatitis B virus (HBV)
MQLFHLCLIISCTCPTVQASKLCLGWLWGMDIDPYKEFGATVELLSFLPHDFYPSV	E0ZNT1	Hepatitis B virus (HBV)
GMDIDPYKEFGATVELLSFLPHDFYPSVRDLLDTASALYREALESPEHCSAHHTAL	E0ZNT1	Hepatitis B virus (HBV)
RDLLDTASALYREALESPEHCSAHHTALRQAILCWGELTSLGTWVNNNLQYQASRD	E0ZNT1	Hepatitis B virus (HBV)
ASALYREALESPEHCSAHHTALRQAILCWGELTSLGTWVNNNLQYQASRDLVVNYV	E0ZNT1	Hepatitis B virus (HBV)
GSGGSGGSGGSGGSKDCVFKDWEERGEEIRLMIYVLGGCRHKMVCAPAPCNFFTSA	E0ZNU5	Hepatitis B virus (HBV)
MDIDPYKEFGASVELLSFLPSDFFPSVRDLLDTAATLFGDALESPEHCSPHHTALR	E0ZP10	Hepatitis B virus (HBV)
DLLDTAATLFGDALESPEHCSPHHTALRQAILCWGELMIFASWVGQNLEDPAARDL	E0ZP10	Hepatitis B virus (HBV)
LRQAILCWGELMIFASWVGQNLEDPAARDLVVNYVNINMGLKIRRLLWYHISCLTF	E0ZP10	Hepatitis B virus (HBV)
GSGGSGGSGGSGGSKDSLFKDWEELGEELRLKIFVLGGCRHKLVCAPAPFNFFTSA	E0ZP40	Hepatitis B virus (HBV)
MDIDPYKEFGASRELLSFLPLDFFPSVRDLIDTASALYRDALESPEHCSPHHTALR	E0ZP81	Hepatitis B virus (HBV)
DLIDTASALYRDALESPEHCSPHHTALRQAIVCWGEVTNFASWVGQNLDDPAARDL	E0ZP81	Hepatitis B virus (HBV)
LRQAIVCWGEVTNFASWVGQNLDDPAARDLVVNYVNNNMGLKIRQLLWFHSSCITF	E0ZP81	Hepatitis B virus (HBV)
MAARLGCQLDPGRDVLCLRPVSAESCGRPVSGSLGGLSSPSPSGVPADHGAHLSLP	E0ZRS7	Hepatitis B virus (HBV)
PVSGSLGGLSSPSPSGVPADHGAHLSLPGLPVWGFSSGGPGGLRFTSGRHMETTVN	E0ZRS7	Hepatitis B virus (HBV)
GLPVWGFSSGGPGGLRFTSGRHMETTVNAQQILPKVLHKRTLGLSAMSTTDLEAYF	E0ZRS7	Hepatitis B virus (HBV)
AQQILPKVLHKRTLGLSAMSTTDLEAYFKDCLFKDWEELGEETRLKVFVLGGCRHK	E0ZRS7	Hepatitis B virus (HBV)
GLSAMSTTDLEAYFKDCLFKDWEELGEETRLKVFVLGGCRHKLVCAPAPCNFFTSA	E0ZRS7	Hepatitis B virus (HBV)
MGARMCCQLDPGRDVLCLRPVSAESWGRPVSGSLGDLSSPSPSAVPGDHGAHLSLR	E0ZRT3	Hepatitis B virus (HBV)
PVSGSLGDLSSPSPSAVPGDHGAHLSLRGLPVCAFSSAGPCALRFTSARRMETIVN	E0ZRT3	Hepatitis B virus (HBV)
GLPVCAFSSAGPCALRFTSARRMETIVNAHQLLAKGLYKRTLGLSGMSTTDLEAYF	E0ZRT3	Hepatitis B virus (HBV)
AHQLLAKGLYKRTLGLSGMSTTDLEAYFKDCLFKDWEELGEETRLKVFVLGGCRHK	E0ZRT3	Hepatitis B virus (HBV)
GLSGMSTTDLEAYFKDCLFKDWEELGEETRLKVFVLGGCRHKLVCAPAPCNFFTSA	E0ZRT3	Hepatitis B virus (HBV)
MDIDPYKEFGATVELLSFLPADFFPSVRDLLDTASALFRDALESPEHCTPHHTALR	E0ZRV7	Hepatitis B virus (HBV)
DLLDTASALFRDALESPEHCTPHHTALRQAILCWGELMTLATWVGANLEDQASRDL	E0ZRV7	Hepatitis B virus (HBV)
QAILCWGELMTLATWVGANLEDQASRDLIVSYVNSSMGLKFRQIFWFHISCLTFGR	E0ZRV7	Hepatitis B virus (HBV)
IVSYVNSSMGLKFRQIFWFHISCLTFGREVVLEYLVSFGVWIRTPPPYRPPNAPIL	E0ZRV7	Hepatitis B virus (HBV)
EVVLEYLVSFGVWIRTPPPYRPPNAPILSTLPEITVVRRRGRSPRRRTPSPRRRRS	E0ZRV7	Hepatitis B virus (HBV)
TPPPYRPPNAPILSTLPEITVVRRRGRSPRRRTPSPRRRRSQSPRRRRSQSPASQC	E0ZRV7	Hepatitis B virus (HBV)
MAARLCCQLDPARDVLCIRPVSAESCGRPISGSLGDLPSPSPSAVPAVHGAHLSLR	E0ZRX9	Hepatitis B virus (HBV)
PISGSLGDLPSPSPSAVPAVHGAHLSLRGLPVCALSSNGPCALRFTFPRRMETTVN	E0ZRX9	Hepatitis B virus (HBV)
GLPVCALSSNGPCALRFTFPRRMETTVNAHQLLPKVLYKRTLGLSAMSTTDLEAYF	E0ZRX9	Hepatitis B virus (HBV)
AHQLLPKVLYKRTLGLSAMSTTDLEAYFKDCLFKDWEESGEEIRLKVFVLGGCRHK	E0ZRX9	Hepatitis B virus (HBV)
GLSAMSTTDLEAYFKDCLFKDWEESGEEIRLKVFVLGGCRHKLVCAPAPCNFFTSA	E0ZRX9	Hepatitis B virus (HBV)
MDIDPYKEFGASVELLSFLPSDFFPSVRDIIDTASGLFRDAFESLEHCSPYHTALR	E0ZRZ0	Hepatitis B virus (HBV)
DIIDTASGLFRDAFESLEHCSPYHTALRQAILCWGELMTLATWVGANLEDPASRDL	E0ZRZ0	Hepatitis B virus (HBV)
QAILCWGELMTLATWVGANLEDPASRDLVVSYVNTHMGLKFRQLLWFHFSCITFGR	E0ZRZ0	Hepatitis B virus (HBV)
VVSYVNTHMGLKFRQLLWFHFSCITFGRDTVLEYLVSFGVWIRTPPAYRPPNAPIL	E0ZRZ0	Hepatitis B virus (HBV)
DTVLEYLVSFGVWIRTPPAYRPPNAPILSTLPETTVVRRRGRSPRRRTPSPRRRRS	E0ZRZ0	Hepatitis B virus (HBV)
TPPAYRPPNAPILSTLPETTVVRRRGRSPRRRTPSPRRRRSQSPRRRRSQSPSSHC	E0ZRZ0	Hepatitis B virus (HBV)
MDIDPYKEFGATVELLSFLPSDFFPSVRDLLVTAPARNRNALEFPEHCSTQPTAIR	E0ZS02	Hepatitis B virus (HBV)
DLLVTAPARNRNALEFPEHCSTQPTAIRPSLFCWGELMTLATWVGVNLEDPSSRDL	E0ZS02	Hepatitis B virus (HBV)
PSLFCWGELMTLATWVGVNLEDPSSRDLVVSYVNTNMGLKFRQLLWFHISCLTFGR	E0ZS02	Hepatitis B virus (HBV)
VVSYVNTNMGLKFRQLLWFHISCLTFGRETVIEYLVSFGVWIRTPPAYRPPNAPIL	E0ZS02	Hepatitis B virus (HBV)
ETVIEYLVSFGVWIRTPPAYRPPNAPILSTLPENTVVRRRGRSPRRRTPSPRRRRS	E0ZS02	Hepatitis B virus (HBV)
TPPAYRPPNAPILSTLPENTVVRRRGRSPRRRTPSPRRRRSQSPRRRRSQSPASQC	E0ZS02	Hepatitis B virus (HBV)
MAARLCCQLDPERDVLCLRPVSAESCGRPVSGSLGDLSSPSPSAVPADHGAHLSLR	E0ZS12	Hepatitis B virus (HBV)
PVSGSLGDLSSPSPSAVPADHGAHLSLRGLPVCGFTSAGPWGLPFTSARLMAPTVN	E0ZS12	Hepatitis B virus (HBV)
GLPVCGFTSAGPWGLPFTSARLMAPTVNAHQSLAKVLHKRTLGLSAMSTTDLEGYF	E0ZS12	Hepatitis B virus (HBV)
AHQSLAKVLHKRTLGLSAMSTTDLEGYFKDCLFKDWEELGEETRLKVFVLGGCRHK	E0ZS12	Hepatitis B virus (HBV)
GLSAMSTTDLEGYFKDCLFKDWEELGEETRLKVFVLGGCRHKLVCAPAPCNFFTSA	E0ZS12	Hepatitis B virus (HBV)
MDIDPYKEFGASVELLSFLPTDFYPSVRDLLDTASALFRDALESPEHCSPHHTALR	E0ZS13	Hepatitis B virus (HBV)
DLLDTASALFRDALESPEHCSPHHTALRQAILCWGDLMTLATWVGANLEGPASRDL	E0ZS13	Hepatitis B virus (HBV)
QAILCWGDLMTLATWVGANLEGPASRDLVVSYVNTNMGLKFRQLLWFHVSCLTFGR	E0ZS13	Hepatitis B virus (HBV)
VVSYVNTNMGLKFRQLLWFHVSCLTFGREVVVEFLVSFGVWIRTPPAYRPPNAPIL	E0ZS13	Hepatitis B virus (HBV)
EVVVEFLVSFGVWIRTPPAYRPPNAPILSTLPETTVIRRRGRSPGRRTPSPRRRRP	E0ZS13	Hepatitis B virus (HBV)
TPPAYRPPNAPILSTLPETTVIRRRGRSPGRRTPSPRRRRPQSPRRRRSQSPSSQC	E0ZS13	Hepatitis B virus (HBV)
QSLDSWWTSLNFLGETPVCLGQNSQSQISSHSPTCCPPICPGYRWMCLRRFIIFLC	E2GIP9	Hepatitis B virus (HBV)
ILLLCLIFLLVLLDYQGMLPVCPLIPGSSTTSTGPCKTCTTPAQGTSMFPSCCCTK	E2GIP9	Hepatitis B virus (HBV)
STTSTGPCKTCTTPAQGTSMFPSCCCTKPTDGNCTCIPIPSSWAFAKYLWEWASVR	E2GIP9	Hepatitis B virus (HBV)
PTDGNCTCIPIPSSWAFAKYLWEWASVRFSWLSLLVPFVQWFVGLSPTVWLSVIWM	E2GIP9	Hepatitis B virus (HBV)
FSWLSLLVPFVQWFVGLSPTVWLSVIWMMWYWGPKLYTILSPFMPLLPIFFCLWVY	E2GIP9	Hepatitis B virus (HBV)
SWLSLLVPFVQWFVGLSPTVWLSVIWMMWYWGPKLYTILSPFMPLLPIFFCLWVYI	E2GIP9	Hepatitis B virus (HBV)
MAARLCCQLDPARNVLCLRPVGAESCGRSLSGPLGDLSSSSSSAVPSVHGAHLSLR	E3Q0H9	Hepatitis B virus (HBV)
SLSGPLGDLSSSSSSAVPSVHGAHLSLRGLPVCAFSSAGPCALRFTSARSMETTVN	E3Q0H9	Hepatitis B virus (HBV)
GLPVCAFSSAGPCALRFTSARSMETTVNAHLNLPKVLHKRTLGLSAMSTTDLEAYF	E3Q0H9	Hepatitis B virus (HBV)
AHLNLPKVLHKRTLGLSAMSTTDLEAYFKDCLFKDWEELGEENRLMIFVLGGCRHK	E3Q0H9	Hepatitis B virus (HBV)
GLSAMSTTDLEAYFKDCLFKDWEELGEENRLMIFVLGGCRHKLVCSPAPCNFFTSA	E3Q0H9	Hepatitis B virus (HBV)
MPLSYQHFRKLLLLEDEAGPLEEELPRLADEDLNRRVAEDLNLGNPNVSIPWTHKV	E3Q0K7	Hepatitis B virus (HBV)
ADEDLNRRVAEDLNLGNPNVSIPWTHKVGNFTGLYSSTVPVFNPEWQTPSFPNIHL	E3Q0K7	Hepatitis B virus (HBV)
GNFTGLYSSTVPVFNPEWQTPSFPNIHLHEDIINRCQQFVGPLTVNEKRRLNLIMP	E3Q0K7	Hepatitis B virus (HBV)
HEDIINRCQQFVGPLTVNEKRRLNLIMPARFYPNLTKYLPLDKGIKPYYPEQAVNH	E3Q0K7	Hepatitis B virus (HBV)
ARFYPNLTKYLPLDKGIKPYYPEQAVNHYFKTRHYLHTLWKAGILYKRETTRSASF	E3Q0K7	Hepatitis B virus (HBV)
YFKTRHYLHTLWKAGILYKRETTRSASFCGSPYSWEQELQHGRLVFQTSERHGDES	E3Q0K7	Hepatitis B virus (HBV)
CGSPYSWEQELQHGRLVFQTSERHGDESFCSQSTGISSRSSVGPCIRSQLKQSRLG	E3Q0K7	Hepatitis B virus (HBV)
FCSQSTGISSRSSVGPCIRSQLKQSRLGIQSQQGPFATSPRNCGSPYSWEQELQHG	E3Q0K7	Hepatitis B virus (HBV)
IQSQQGPFATSPRNCGSPYSWEQELQHGRSFGVEPSGSRHFNERASSSSSCLHQSA	E3Q0K7	Hepatitis B virus (HBV)
RSFGVEPSGSRHFNERASSSSSCLHQSAVRKAANSHLSTSKRQSSSGHAVELHNLP	E3Q0K7	Hepatitis B virus (HBV)
VRKAANSHLSTSKRQSSSGHAVELHNLPPSSARSQNQGPVFSCWWLQFRNSKPCSE	E3Q0K7	Hepatitis B virus (HBV)
PSSARSQNQGPVFSCWWLQFRNSKPCSEYCLSHLINLHEDWGPCNEHGEHYIRTPR	E3Q0K7	Hepatitis B virus (HBV)
YCLSHLINLHEDWGPCNEHGEHYIRTPRTPARVTGGVFLVDKNPHNTAESRLVVDF	E3Q0K7	Hepatitis B virus (HBV)
TPARVTGGVFLVDKNPHNTAESRLVVDFSQFSRGSTRVSWPKFAVPNLQSLTNLLS	E3Q0K7	Hepatitis B virus (HBV)
SQFSRGSTRVSWPKFAVPNLQSLTNLLSSNLSWLSLDVSAAFYHLPLHPAAMPHLL	E3Q0K7	Hepatitis B virus (HBV)
SNLSWLSLDVSAAFYHLPLHPAAMPHLLVGSSGLSRYVARLSSNSRILDHQYGTMQ	E3Q0K7	Hepatitis B virus (HBV)
VGSSGLSRYVARLSSNSRILDHQYGTMQNLHDSCSRQLYVSLMLLYQTFGRKLHLY	E3Q0K7	Hepatitis B virus (HBV)
NLHDSCSRQLYVSLMLLYQTFGRKLHLYSHPIILGFRKIPMGVGLSPFLLAQFTSA	E3Q0K7	Hepatitis B virus (HBV)
ICSVVRRAFPHCLAFSYMDDVVLGAKSVQHLESLYTAVTNFLLSLGIHLNPNKTKR	E3Q0K7	Hepatitis B virus (HBV)
QHLESLYTAVTNFLLSLGIHLNPNKTKRWGYSLNFMGYVIGSWGTLPQDHIIQKIK	E3Q0K7	Hepatitis B virus (HBV)
WGYSLNFMGYVIGSWGTLPQDHIIQKIKQCFRKLPVNRPIDWKVCQRISGLLGFAA	E3Q0K7	Hepatitis B virus (HBV)
QCFRKLPVNRPIDWKVCQRISGLLGFAAPFTQCGYPALMPLYACIQAKQAFTFSPT	E3Q0K7	Hepatitis B virus (HBV)
PFTQCGYPALMPLYACIQAKQAFTFSPTYKAFLCKQYMNLYPVARQRPGLCQVFAD	E3Q0K7	Hepatitis B virus (HBV)
YKAFLCKQYMNLYPVARQRPGLCQVFADATPTGWGLAIGHQRMRGTFVSPLPIHTA	E3Q0K7	Hepatitis B virus (HBV)
ATPTGWGLAIGHQRMRGTFVSPLPIHTAELLAACFARSRSGANLIGTDNSVVLSRK	E3Q0K7	Hepatitis B virus (HBV)
ELLAACFARSRSGANLIGTDNSVVLSRKYTSFPWLLGCAANWILRGTSFVYVPSAL	E3Q0K7	Hepatitis B virus (HBV)
YTSFPWLLGCAANWILRGTSFVYVPSALNPADDPSRGRLGIYRPLLRLPYRPSTGR	E3Q0K7	Hepatitis B virus (HBV)
NPADDPSRGRLGIYRPLLRLPYRPSTGRTSLYAVSPFVPSHLPDRVHFASPLHVAW	E3Q0K7	Hepatitis B virus (HBV)
DDPSRGRLGIYRPLLRLPYRPSTGRTSLYAVSPFVPSHLPDRVHFASPLHVAWKPP	E3Q0K7	Hepatitis B virus (HBV)
MAARLCCQLDPARNVLCLRPVGAESCGRPLSGPLGDLPASSSSAVPTVHGAHLSLR	E3Q0P5	Hepatitis B virus (HBV)
PLSGPLGDLPASSSSAVPTVHGAHLSLRGLPVCAFSSAGPCALRFTSASNMETTVN	E3Q0P5	Hepatitis B virus (HBV)
GLPVCAFSSAGPCALRFTSASNMETTVNAYLVLPMVLRKRTFGLSAMSTTDSEAYF	E3Q0P5	Hepatitis B virus (HBV)
AYLVLPMVLRKRTFGLSAMSTTDSEAYFKDCVFKDWEELGEEIRLKVIVLGGCRHK	E3Q0P5	Hepatitis B virus (HBV)
GLSAMSTTDSEAYFKDCVFKDWEELGEEIRLKVIVLGGCRHKLVCSPAPCNFFTSA	E3Q0P5	Hepatitis B virus (HBV)
AKLIGTDNSVVLSRKYTSFPWLLGCAANWILRGTSFVYVPSARIQRTTPPGARLGL	E3UNB8	Hepatitis B virus (HBV)
WILRGTSFVYVPSARIQRTTPPGARLGLCRPLLRLPFLPTTGRTSLYAVSPSVPSH	E3UNB8	Hepatitis B virus (HBV)
TTPPGARLGLCRPLLRLPFLPTTGRTSLYAVSPSVPSHLPDRVHFASPLHVTWKPP	E3UNB8	Hepatitis B virus (HBV)
AKLIGTDNSVVLSRKYTSFPWLLGCAANWILRGTSFVYVPSALNPADDPLPGPFGA	E3UNC6	Hepatitis B virus (HBV)
WILRGTSFVYVPSALNPADDPLPGPFGALSPLLRLPFQPTTGRTSLYAVSPSVPSH	E3UNC6	Hepatitis B virus (HBV)
DDPLPGPFGALSPLLRLPFQPTTGRTSLYAVSPSVPSHLPVRVHFASPLHVAWRPP	E3UNC6	Hepatitis B virus (HBV)
MAARLCCQLDPSRDVLCLRPVSAESSGRPPPGAVWGSVAPSPSAVPADHGAHLSLR	E3UNC7	Hepatitis B virus (HBV)
PPPGAVWGSVAPSPSAVPADHGAHLSLRGLPVCAFSSAGPCALRFTSARCMETTVN	E3UNC7	Hepatitis B virus (HBV)
PSPSAVPADHGAHLSLRGLPVCAFSSAGPCALRFTSARCMETTVNAHQILPKVLHK	E3UNC7	Hepatitis B virus (HBV)
GDHAPNMEGITSGFLGPLLVLQAGFFLLTKILTIPQSLDSWWTSLNFLGGAPVCLG	E5D5R1	Hepatitis B virus (HBV)
TKILTIPQSLDSWWTSLNFLGGAPVCLGQNSQSPISNHSPTSCPPICPGYRWMCLR	E5D5R1	Hepatitis B virus (HBV)
QNSQSPISNHSPTSCPPICPGYRWMCLRRFIIFLFILLLCLIFLLVLLDYQGMLPV	E5D5R1	Hepatitis B virus (HBV)
RFIIFLFILLLCLIFLLVLLDYQGMLPVCPLLPGSSTNSTGPCRTCTTLAQGTSMF	E5D5R1	Hepatitis B virus (HBV)
CPLLPGSSTNSTGPCRTCTTLAQGTSMFPSCCCSKPSDGNCTCIPIPSSWAFGKFL	E5D5R1	Hepatitis B virus (HBV)
LAQGTSMFPSCCCSKPSDGNCTCIPIPSSWAFGKFLWEWASARFSWLSLLVPFVQW	E5D5R1	Hepatitis B virus (HBV)
QGMLPVCPLIPGSSTTSTGPCQTRTTPARGNSMYPSCCCTKPSDGNYTCIHIPPSW	E5L3B9	Hepatitis B virus (HBV)
SSTTSTGPCQTRTTPARGNSMYPSCCCTKPSDGNYTCIHIPPSWAFEKFLWEWASA	E5L3B9	Hepatitis B virus (HBV)
QGMLPVCPLIPGSSTTSTGPCRACTTPAQGTSMNPFYCYTKPLNGSCTCTPIPSSW	E5L3C1	Hepatitis B virus (HBV)
SSTTSTGPCRACTTPAQGTSMNPFYCYTKPLNGSCTCTPIPSSWAFGNFLWEWASA	E5L3C1	Hepatitis B virus (HBV)
QGMLPVCPLILGSSTTSTRPCRPCTTPAQGTSIYPSCCCTKPLDGNCTRIPIPSSW	E5L3F2	Hepatitis B virus (HBV)
SSTTSTRPCRPCTTPAQGTSIYPSCCCTKPLDGNCTRIPIPSSWAFGKFLWEWASA	E5L3F2	Hepatitis B virus (HBV)
QGMLPVCPLIPGASNNSTGTCRTCTTPAQGTSMVPSYYCTKPSDGNCTCIPIPSSW	E5L3J9	Hepatitis B virus (HBV)
ASNNSTGTCRTCTTPAQGTSMVPSYYCTKPSDGNCTCIPIPSSWAFGKFLWEWASA	E5L3J9	Hepatitis B virus (HBV)
QGMLPVCPLIPGSSTTSTEPCRTCTTPAQGTSMYPSCCCIKPSDGNCTCIPIILGF	E5L3K5	Hepatitis B virus (HBV)
PGSSTTSTEPCRTCTTPAQGTSMYPSCCCIKPSDGNCTCIPIILGFRKIPMGVGLS	E5L3K5	Hepatitis B virus (HBV)
QGMLPVCPIIPGSSTTCAGPCNTTRICTTTAQGTSMSPSCCCTKPSDGNCTCIPIP	E5L3L0	Hepatitis B virus (HBV)
TCAGPCNTTRICTTTAQGTSMSPSCCCTKPSDGNCTCIPIPSSWAFGKFLWEWASA	E5L3L0	Hepatitis B virus (HBV)
RGITRVSWPKFAVPNLQSLTNLLSSNLSWLSLDVSAAFYHIPLHPAAMPHLLIGSS	E5Q726	Hepatitis B virus (HBV)
WLSLDVSAAFYHIPLHPAAMPHLLIGSSGLSRYVARLSSNSRINNNQHGTMQNLHD	E5Q726	Hepatitis B virus (HBV)
GLSRYVARLSSNSRINNNQHGTMQNLHDSCSRQLYVSLMLLYKTYGWKLHLYSHPI	E5Q726	Hepatitis B virus (HBV)
SCSRQLYVSLMLLYKTYGWKLHLYSHPIVLGFRKIPMGVGLSPFLMAQFTSAICSV	E5Q726	Hepatitis B virus (HBV)
GWKLHLYSHPIVLGFRKIPMGVGLSPFLMAQFTSAICSVVRRAFPHCLAFSYVDDV	E5Q726	Hepatitis B virus (HBV)
VGVGAFGPGFTPPHGGLLGWSPQAQGMLTTLPANPPPASTNRQSGRQPTPITPPLR	E7DW02	Hepatitis B virus (HBV)
TTLPANPPPASTNRQSGRQPTPITPPLRDTHPQAMQWNSTTFHQALQDPRVRGLYL	E7DW02	Hepatitis B virus (HBV)
DTHPQAMQWNSTTFHQALQDPRVRGLYLPAGGSSSGTVNPVPTTASLISTIFSRIG	E7DW02	Hepatitis B virus (HBV)
HQALQDPRVRGLYLPAGGSSSGTVNPVPTTASLISTIFSRIGDPAPNMESITSGFL	E7DW02	Hepatitis B virus (HBV)
MDNITSGLLGPLLVLQAVCFLLTKILTIPQSLDSWWTSLNFLGGTPGCPGQNSQSP	E8Z613	Hepatitis B virus (HBV)
PQSLDSWWTSLNFLGGTPGCPGQNSQSPTSNHLPTSCPPTCPGYRWMCLRRFIIFL	E8Z613	Hepatitis B virus (HBV)
TSNHLPTSCPPTCPGYRWMCLRRFIIFLFILLLCLIFLLVLLDYQGMLPVCPLLPG	E8Z613	Hepatitis B virus (HBV)
FILLLCLIFLLVLLDYQGMLPVCPLLPGSTTTSTGPCKTCTTLAQGTSMFPSCCCS	E8Z613	Hepatitis B virus (HBV)
STTTSTGPCKTCTTLAQGTSMFPSCCCSKPSDGNCTCIPIPSSWALGKYLWEWASA	E8Z613	Hepatitis B virus (HBV)
KPSDGNCTCIPIPSSWALGKYLWEWASARFSWLSLLVQFVQWCVGLSPTVWLLVMW	E8Z613	Hepatitis B virus (HBV)
RFSWLSLLVQFVQWCVGLSPTVWLLVMWMIWYWGPNLCSILSPFIPLLPIFCYLWV	E8Z613	Hepatitis B virus (HBV)
SWLSLLVQFVQWCVGLSPTVWLLVMWMIWYWGPNLCSILSPFIPLLPIFCYLWVSI	E8Z613	Hepatitis B virus (HBV)
FAVPNLQSLTNLLSSNLSWLSLDVSAAFYHIPLHPAAMPHLLVGSSGLSRYVARLS	F1AQV2	Hepatitis B virus (HBV)
YHIPLHPAAMPHLLVGSSGLSRYVARLSSNSRIHNNQYGTLQNLHDSCSRQLYVSL	F1AQV2	Hepatitis B virus (HBV)
SNSRIHNNQYGTLQNLHDSCSRQLYVSLMLLYKTYGRKLHLYSHPIILGFRKIPMG	F1AQV2	Hepatitis B virus (HBV)
MLLYKTYGRKLHLYSHPIILGFRKIPMGVGLSPFLMAQFLSAICSVVRRAFPHCLA	F1AQV2	Hepatitis B virus (HBV)
LGFRKIPMGVGLSPFLMAQFLSAICSVVRRAFPHCLAFSYVDDVVLGAKSVQHLES	F1AQV2	Hepatitis B virus (HBV)
SQSPTSNHSPTSCPPTCPGYRWMCLRRFIIFLFILLLCLIFLLVLLDYQGMLPVCP	F1AQW0	Hepatitis B virus (HBV)
IIFLFILLLCLIFLLVLLDYQGMLPVCPLIPGSSTTSVGPCRTCTTTVQGTSMYPS	F1AQW0	Hepatitis B virus (HBV)
LIPGSSTTSVGPCRTCTTTVQGTSMYPSCCCTKPSDGNCTCIPIPSSWAFGKFLWE	F1AQW0	Hepatitis B virus (HBV)
CCCTKPSDGNCTCIPIPSSWAFGKFLWEWASARFSWLSLLVQFVQWFVGLSPTVWL	F1AQW0	Hepatitis B virus (HBV)
WAFGKFLWEWASARFSWLSLLVQFVQWFVGLSPTVWLSVIWMMWYWGPSLYSILSP	F1AQW0	Hepatitis B virus (HBV)
LTSTHHQHRTMQNLHDSCSRNLYVSLMLLYKTYGRKLHLYSHPIILGFRKIPMGVG	F1BVF9	Hepatitis B virus (HBV)
[truncated: 3,303 more rows]
